# Supplementary material for: Butyl­bis­(diphenyl­glyoximato)(pyridine-κN)­cobalt(III)
Source: Acta Crystallogr Sect E Struct Rep Online. 2012 Jan 7;68(Pt 2):m115. doi: 10.1107/S1600536812000153 (PMC3274857; doi:10.1107/S1600536812000153)
Supplement: Supplementary file 1 [file e-68-0m115-sup1.cif]

##############################################################################
#                                                                            #
# This CIF contains the data in a paper accepted for publication in          #
# Acta Crystallographica Section E. It conforms to the requirements of       #
# Notes for Authors for Acta Crystallographica Section E, and has been       #
# peer reviewed under the auspices of the IUCr Commission on Journals.       #
#                                                                            #
# Full details of the Crystallographic Information File format               #
# are given in the paper "The Crystallographic Information File (CIF):       #
# a New Standard Archive File for Crystallography" by S. R. Hall, F. H.      #
# Allen and I. D. Brown [Acta Cryst. (1991), A47, 655-685].                  #
#                                                                            #
# The current version of the core CIF dictionary is obtainable from          #
# ftp://ftp.iucr.org/pub/cif_core.dic.                                       #
#                                                                            #
# Software is freely available for graphical display of the structure(s)     #
# in this CIF. For information consult the CIF software page                 #
# http://www.iucr.org/resources/cif/software.                                #
#                                                                            #
# This file may be used for bona fide research purposes within the           #
# scientific community so long as proper attribution is given to the journal # 
# article from which it was obtained.                                        #
#                                                                            #
##############################################################################
data_I
_audit_creation_method     SHELXL-97
_chemical_name_systematic
;
Butylbis(diphenylglyoximato)(pyridine-\kN)cobalt(III)
;
_chemical_name_common     ?
_chemical_formula_moiety     'C37 H36 Co N5 O4'
_chemical_formula_sum     'C37 H36 Co N5 O4'
_chemical_formula_iupac     '[Co (C4 H9) (C14 H11 N2 O2)2 (C5 H5 N)]'
_chemical_formula_weight     673.64
_chemical_melting_point     ?
_symmetry_cell_setting     monoclinic
_symmetry_space_group_name_H-M     'P 21/n  '
_symmetry_space_group_name_Hall     '-P 2yn '
loop_
    _symmetry_equiv_pos_as_xyz
    'x, y, z'
    '-x+1/2, y+1/2, -z+1/2'
    '-x, -y, -z'
    'x-1/2, -y-1/2, z-1/2'
_cell_length_a     11.863(4)
_cell_length_b     19.520(7)
_cell_length_c     14.402(5)
_cell_angle_alpha     90.00
_cell_angle_beta     98.486(8)
_cell_angle_gamma     90.00
_cell_volume     3298.5(19)
_cell_formula_units_Z     4
_cell_measurement_reflns_used     1034
_cell_measurement_theta_min     2.33
_cell_measurement_theta_max     18.59
_cell_measurement_temperature     100(2)
_exptl_crystal_description     prism
_exptl_crystal_colour     orange
_exptl_crystal_size_max     0.34
_exptl_crystal_size_mid     0.32
_exptl_crystal_size_min     0.30
_exptl_crystal_density_diffrn     1.357
_exptl_crystal_density_meas     ?
_exptl_crystal_density_method     'not measured'
_exptl_crystal_F_000     1408
_exptl_absorpt_coefficient_mu     0.568
_exptl_absorpt_correction_type     multi-scan
_exptl_absorpt_process_details     '(SADABS; Bruker, 2001)'
_exptl_absorpt_correction_T_min     0.8303
_exptl_absorpt_correction_T_max     0.8480
_exptl_special_details
;
;
_diffrn_ambient_temperature     100(2)
_diffrn_radiation_type     MoK\a
_diffrn_radiation_wavelength     0.71073
_diffrn_radiation_source     'fine-focus sealed tube'
_diffrn_radiation_monochromator     graphite
_diffrn_measurement_device_type     'Bruker SMART CCD area-detector'
_diffrn_measurement_method     'phi and omega scans'
_diffrn_detector_area_resol_mean     ?
_diffrn_reflns_number     18829
_diffrn_reflns_av_R_equivalents     0.1108
_diffrn_reflns_av_sigmaI/netI     0.1347
_diffrn_reflns_theta_min     2.03
_diffrn_reflns_theta_max     26.50
_diffrn_reflns_theta_full     26.50
_diffrn_measured_fraction_theta_max     0.994
_diffrn_measured_fraction_theta_full     0.994
_diffrn_reflns_limit_h_min     -14
_diffrn_reflns_limit_h_max     13
_diffrn_reflns_limit_k_min     -16
_diffrn_reflns_limit_k_max     24
_diffrn_reflns_limit_l_min     -18
_diffrn_reflns_limit_l_max     18
_diffrn_standards_number     ?
_diffrn_standards_interval_count     ?
_diffrn_standards_interval_time     ?
_diffrn_standards_decay_%     ?
_refine_special_details
;
Refinement of <i>F</i>^2^ against ALL reflections. The weighted <i>R</i>-factor
<i>wR</i> and goodness of fit <i>S</i> are based on <i>F</i>^2^, conventional
<i>R</i>-factors <i>R</i> are based on <i>F</i>, with <i>F</i> set to zero for
negative <i>F</i>^2^. The threshold expression of <i>F</i>^2^ >
2\s(<i>F</i>^2^) is used only for calculating <i>R</i>-factors(gt) <i>etc</i>.
and is not relevant to the choice of reflections for refinement.
<i>R</i>-factors based on <i>F</i>^2^ are statistically about twice as large
as those based on <i>F</i>, and <i>R</i>- factors based on ALL data will be
even larger.
;
_reflns_number_total     6796
_reflns_number_gt     3770
_reflns_threshold_expression     I>2\s(I)
_refine_ls_structure_factor_coef     Fsqd
_refine_ls_matrix_type     full
_refine_ls_R_factor_all     0.1326
_refine_ls_R_factor_gt     0.0690
_refine_ls_wR_factor_gt     0.1476
_refine_ls_wR_factor_ref     0.1842
_refine_ls_goodness_of_fit_ref     0.970
_refine_ls_restrained_S_all     0.970
_refine_ls_number_reflns     6796
_refine_ls_number_parameters     432
_refine_ls_number_restraints     0
_refine_ls_hydrogen_treatment     mixed
_refine_ls_weighting_scheme     calc
_refine_ls_weighting_details
         'calc w=1/[\s^2^(Fo^2^)+(0.0751P)^2^+0.0000P] where P=(Fo^2^+2Fc^2^)/3'
_atom_sites_solution_hydrogens     geom
_atom_sites_solution_primary     direct
_atom_sites_solution_secondary     difmap
_refine_ls_shift/su_max     0.001
_refine_ls_shift/su_mean     0.000
_refine_diff_density_max     0.800
_refine_diff_density_min     -0.446
_refine_ls_extinction_method     none
_refine_ls_extinction_coef     ?
loop_
    _atom_type_symbol
    _atom_type_description
    _atom_type_scat_dispersion_real
    _atom_type_scat_dispersion_imag
    _atom_type_scat_source
    'C' 'C' 0.0033 0.0016
                         'International Tables Vol C Tables 4.2.6.8 and 6.1.1.4'
    'H' 'H' 0.0000 0.0000
                         'International Tables Vol C Tables 4.2.6.8 and 6.1.1.4'
    'N' 'N' 0.0061 0.0033
                         'International Tables Vol C Tables 4.2.6.8 and 6.1.1.4'
    'O' 'O' 0.0106 0.0060
                         'International Tables Vol C Tables 4.2.6.8 and 6.1.1.4'
    'Co' 'Co' 0.3494 0.9721
                         'International Tables Vol C Tables 4.2.6.8 and 6.1.1.4'
_computing_data_collection     'SMART (Bruker, 2001)'
_computing_cell_refinement     'SAINT (Bruker, 2001)'
_computing_data_reduction     'SAINT (Bruker, 2001)'
_computing_structure_solution     'SHELXS97 (Sheldrick, 2008)'
_computing_structure_refinement     'SHELXL97 (Sheldrick, 2008)'
_computing_molecular_graphics     'SHELXTL (Sheldrick, 2008)'
_computing_publication_material     'DIAMOND (Brandenburg, 1999)'
loop_
    _atom_site_type_symbol
    _atom_site_label
    _atom_site_fract_x
    _atom_site_fract_y
    _atom_site_fract_z
    _atom_site_U_iso_or_equiv
    _atom_site_adp_type
    _atom_site_calc_flag
    _atom_site_refinement_flags
    _atom_site_occupancy
    _atom_site_symmetry_multiplicity
    _atom_site_disorder_assembly
    _atom_site_disorder_group
    Co Co1 0.08170(5) 0.10089(3) 0.75782(4) 0.02066(19) Uani d . 1 1 . .
    O O1 0.0991(2) 0.10204(16) 0.56369(19) 0.0229(7) Uani d . 1 1 . .
    O O4 0.0709(2) 0.10561(15) 0.95271(19) 0.0218(7) Uani d . 1 1 . .
    O O3 -0.0756(3) 0.15157(16) 0.6064(2) 0.0262(8) Uani d . 1 1 . .
    O O2 0.2395(2) 0.04611(16) 0.90772(19) 0.0224(7) Uani d . 1 1 . .
    C C16 -0.0827(4) 0.1505(2) 0.8539(3) 0.0193(10) Uani d . 1 1 . .
    N N1 -0.0509(3) 0.14466(19) 0.7007(2) 0.0208(8) Uani d . 1 1 . .
    N N2 0.0184(3) 0.12110(18) 0.8665(2) 0.0204(8) Uani d . 1 1 . .
    N N3 0.1476(3) 0.08265(19) 0.6496(2) 0.0226(9) Uani d . 1 1 . .
    C C23 -0.1499(4) 0.1671(2) 0.9301(3) 0.0195(10) Uani d . 1 1 . .
    C C32 -0.1087(4) -0.0783(2) 0.6532(3) 0.0301(11) Uani d . 1 1 . .
    H H32 -0.1412 -0.0948 0.5931 0.036 Uiso calc R 1 1 . .
    N N5 -0.0019(3) 0.00897(18) 0.7464(2) 0.0204(8) Uani d . 1 1 . .
    C C7 0.3130(4) -0.0451(3) 0.4455(3) 0.0300(12) Uani d . 1 1 . .
    H H7 0.2973 -0.0879 0.4147 0.036 Uiso calc R 1 1 . .
    C C18 -0.2561(4) 0.2355(2) 0.6420(3) 0.0261(11) Uani d . 1 1 . .
    H H18 -0.1915 0.2543 0.6193 0.031 Uiso calc R 1 1 . .
    C C9 0.3916(4) -0.0057(2) 0.7914(3) 0.0218(10) Uani d . 1 1 . .
    C C2 0.2842(4) 0.0320(2) 0.7575(3) 0.0197(10) Uani d . 1 1 . .
    N N4 0.2157(3) 0.05638(18) 0.8134(2) 0.0191(8) Uani d . 1 1 . .
    C C1 0.2425(3) 0.0475(2) 0.6583(3) 0.0200(10) Uani d . 1 1 . .
    C C28 -0.1957(4) 0.2316(2) 0.9378(3) 0.0250(11) Uani d . 1 1 . .
    H H28 -0.1777 0.2673 0.8976 0.030 Uiso calc R 1 1 . .
    C C33 -0.0484(4) -0.0177(2) 0.6624(3) 0.0264(11) Uani d . 1 1 . .
    H H33 -0.0390 0.0067 0.6070 0.032 Uiso calc R 1 1 . .
    C C4 0.3626(4) 0.0782(2) 0.5362(3) 0.0231(10) Uani d . 1 1 . .
    H H4 0.3804 0.1206 0.5671 0.028 Uiso calc R 1 1 . .
    C C13 0.5124(4) -0.1048(3) 0.7867(4) 0.0379(13) Uani d . 1 1 . .
    H H13 0.5258 -0.1485 0.7615 0.046 Uiso calc R 1 1 . .
    C C21 -0.4455(4) 0.1830(3) 0.7107(3) 0.0294(11) Uani d . 1 1 . .
    H H21 -0.5104 0.1657 0.7345 0.035 Uiso calc R 1 1 . .
    C C15 -0.1253(4) 0.1635(2) 0.7544(3) 0.0184(9) Uani d . 1 1 . .
    C C3 0.2963(3) 0.0297(2) 0.5754(3) 0.0213(10) Uani d . 1 1 . .
    C C34 0.1579(4) 0.1948(2) 0.7681(3) 0.0216(10) Uani d . 1 1 . .
    H H34A 0.1735 0.2080 0.7048 0.026 Uiso calc R 1 1 . .
    H H34B 0.1025 0.2283 0.7864 0.026 Uiso calc R 1 1 . .
    C C22 -0.3364(4) 0.1631(2) 0.7510(3) 0.0232(10) Uani d . 1 1 . .
    H H22 -0.3268 0.1317 0.8020 0.028 Uiso calc R 1 1 . .
    C C14 0.4128(4) -0.0689(2) 0.7534(3) 0.0262(11) Uani d . 1 1 . .
    H H14 0.3593 -0.0878 0.7045 0.031 Uiso calc R 1 1 . .
    C C27 -0.2677(4) 0.2452(3) 1.0034(3) 0.0286(11) Uani d . 1 1 . .
    H H27 -0.2972 0.2900 1.0094 0.034 Uiso calc R 1 1 . .
    C C8 0.2713(4) -0.0323(2) 0.5285(3) 0.0247(10) Uani d . 1 1 . .
    H H8 0.2257 -0.0656 0.5536 0.030 Uiso calc R 1 1 . .
    C C24 -0.1761(4) 0.1151(2) 0.9898(3) 0.0272(11) Uani d . 1 1 . .
    H H24 -0.1443 0.0707 0.9858 0.033 Uiso calc R 1 1 . .
    C C17 -0.2410(4) 0.1892(2) 0.7163(3) 0.0232(10) Uani d . 1 1 . .
    C C25 -0.2482(4) 0.1279(3) 1.0547(3) 0.0323(12) Uani d . 1 1 . .
    H H25 -0.2648 0.0924 1.0957 0.039 Uiso calc R 1 1 . .
    C C19 -0.3644(4) 0.2543(2) 0.6010(3) 0.0290(11) Uani d . 1 1 . .
    H H19 -0.3742 0.2849 0.5492 0.035 Uiso calc R 1 1 . .
    C C10 0.4719(4) 0.0221(3) 0.8616(3) 0.0282(11) Uani d . 1 1 . .
    H H10 0.4585 0.0655 0.8879 0.034 Uiso calc R 1 1 . .
    C C11 0.5716(4) -0.0135(3) 0.8933(3) 0.0341(12) Uani d . 1 1 . .
    H H11 0.6264 0.0058 0.9409 0.041 Uiso calc R 1 1 . .
    C C5 0.4023(4) 0.0643(3) 0.4527(3) 0.0284(11) Uani d . 1 1 . .
    H H5 0.4474 0.0974 0.4269 0.034 Uiso calc R 1 1 . .
    C C6 0.3776(4) 0.0035(3) 0.4064(3) 0.0334(12) Uani d . 1 1 . .
    H H6 0.4043 -0.0053 0.3485 0.040 Uiso calc R 1 1 . .
    C C20 -0.4589(4) 0.2282(3) 0.6357(3) 0.0345(13) Uani d . 1 1 . .
    H H20 -0.5332 0.2415 0.6078 0.041 Uiso calc R 1 1 . .
    C C26 -0.2961(4) 0.1916(3) 1.0605(3) 0.0352(13) Uani d . 1 1 . .
    H H26 -0.3485 0.1993 1.1033 0.042 Uiso calc R 1 1 . .
    C C30 -0.0729(4) -0.0892(3) 0.8195(3) 0.0331(12) Uani d . 1 1 . .
    H H30 -0.0796 -0.1136 0.8755 0.040 Uiso calc R 1 1 . .
    C C35 0.2666(4) 0.2021(3) 0.8350(4) 0.0382(13) Uani d . 1 1 . .
    H H35A 0.3256 0.1726 0.8138 0.046 Uiso calc R 1 1 . .
    H H35B 0.2539 0.1859 0.8978 0.046 Uiso calc R 1 1 . .
    C C36 0.3102(5) 0.2757(3) 0.8432(4) 0.0480(15) Uani d . 1 1 . .
    H H36A 0.3158 0.2936 0.7797 0.058 Uiso calc R 1 1 . .
    H H36B 0.2549 0.3045 0.8707 0.058 Uiso calc R 1 1 . .
    C C31 -0.1206(4) -0.1145(3) 0.7337(3) 0.0322(12) Uani d . 1 1 . .
    H H31 -0.1614 -0.1565 0.7297 0.039 Uiso calc R 1 1 . .
    C C12 0.5915(4) -0.0767(3) 0.8561(4) 0.0383(13) Uani d . 1 1 . .
    H H12 0.6596 -0.1008 0.8783 0.046 Uiso calc R 1 1 . .
    C C29 -0.0152(4) -0.0279(2) 0.8232(3) 0.0297(11) Uani d . 1 1 . .
    H H29 0.0169 -0.0106 0.8830 0.036 Uiso calc R 1 1 . .
    C C37 0.4250(5) 0.2807(3) 0.9033(4) 0.0560(17) Uani d . 1 1 . .
    H H37A 0.4501 0.3286 0.9068 0.084 Uiso calc R 1 1 . .
    H H37B 0.4803 0.2529 0.8757 0.084 Uiso calc R 1 1 . .
    H H37C 0.4195 0.2639 0.9666 0.084 Uiso calc R 1 1 . .
    H H01 0.158(5) 0.074(3) 0.928(4) 0.062(17) Uiso d . 1 1 . .
    H H02 0.012(5) 0.126(3) 0.579(4) 0.08(2) Uiso d . 1 1 . .
loop_
    _atom_site_aniso_label
    _atom_site_aniso_U_11
    _atom_site_aniso_U_22
    _atom_site_aniso_U_33
    _atom_site_aniso_U_12
    _atom_site_aniso_U_13
    _atom_site_aniso_U_23
    Co1 0.0225(3) 0.0236(4) 0.0154(3) 0.0019(3) 0.0012(2) 0.0017(3)
    O1 0.0239(17) 0.0320(19) 0.0124(15) 0.0063(15) 0.0015(13) 0.0050(14)
    O4 0.0236(17) 0.0301(18) 0.0109(15) 0.0036(14) 0.0000(12) -0.0029(13)
    O3 0.0278(18) 0.035(2) 0.0155(16) 0.0070(15) 0.0038(13) 0.0037(14)
    O2 0.0199(16) 0.0324(19) 0.0136(16) 0.0033(14) -0.0014(12) 0.0001(13)
    C16 0.021(2) 0.019(2) 0.017(2) 0.0008(19) 0.0005(18) -0.0004(18)
    N1 0.022(2) 0.026(2) 0.0141(19) 0.0007(17) 0.0026(15) 0.0036(16)
    N2 0.028(2) 0.022(2) 0.0099(18) 0.0007(17) -0.0005(15) 0.0001(15)
    N3 0.029(2) 0.027(2) 0.0115(19) -0.0001(18) 0.0014(16) 0.0019(16)
    C23 0.021(2) 0.024(3) 0.012(2) 0.0025(19) -0.0016(17) -0.0025(18)
    C32 0.038(3) 0.032(3) 0.018(3) 0.001(2) -0.004(2) -0.001(2)
    N5 0.020(2) 0.025(2) 0.0164(19) 0.0017(17) 0.0031(15) -0.0013(16)
    C7 0.034(3) 0.030(3) 0.024(3) 0.006(2) -0.003(2) -0.009(2)
    C18 0.031(3) 0.024(3) 0.023(3) 0.002(2) 0.005(2) 0.003(2)
    C9 0.020(2) 0.029(3) 0.016(2) 0.004(2) 0.0034(18) 0.0070(19)
    C2 0.022(2) 0.020(2) 0.017(2) -0.0015(19) 0.0023(18) -0.0005(18)
    N4 0.022(2) 0.025(2) 0.0093(18) -0.0008(17) -0.0005(15) 0.0019(15)
    C1 0.016(2) 0.022(2) 0.021(2) 0.0009(19) 0.0014(18) 0.0004(19)
    C28 0.026(3) 0.027(3) 0.020(2) 0.002(2) -0.001(2) 0.002(2)
    C33 0.027(3) 0.035(3) 0.017(2) 0.001(2) -0.0003(19) 0.004(2)
    C4 0.022(2) 0.027(3) 0.020(2) 0.000(2) 0.0009(19) -0.002(2)
    C13 0.040(3) 0.038(3) 0.037(3) 0.016(3) 0.010(2) 0.005(3)
    C21 0.025(3) 0.040(3) 0.023(3) -0.001(2) 0.002(2) -0.005(2)
    C15 0.026(2) 0.015(2) 0.014(2) 0.0001(19) 0.0034(18) -0.0002(18)
    C3 0.012(2) 0.028(3) 0.023(2) 0.0008(19) -0.0004(18) -0.001(2)
    C34 0.023(2) 0.022(2) 0.020(2) -0.002(2) 0.0026(19) 0.0026(19)
    C22 0.024(2) 0.030(3) 0.014(2) 0.003(2) -0.0010(18) 0.000(2)
    C14 0.026(3) 0.033(3) 0.021(2) 0.001(2) 0.005(2) 0.003(2)
    C27 0.025(3) 0.033(3) 0.027(3) 0.004(2) 0.000(2) -0.007(2)
    C8 0.021(2) 0.031(3) 0.022(2) 0.000(2) 0.0032(19) 0.002(2)
    C24 0.036(3) 0.024(3) 0.022(3) 0.005(2) 0.004(2) 0.001(2)
    C17 0.028(3) 0.023(3) 0.017(2) 0.003(2) -0.0015(19) -0.0023(19)
    C25 0.041(3) 0.031(3) 0.028(3) -0.003(2) 0.015(2) 0.002(2)
    C19 0.040(3) 0.023(3) 0.023(3) 0.005(2) 0.002(2) -0.002(2)
    C10 0.028(3) 0.032(3) 0.025(3) 0.002(2) 0.003(2) 0.000(2)
    C11 0.022(3) 0.049(4) 0.029(3) 0.001(2) -0.004(2) 0.006(2)
    C5 0.025(3) 0.036(3) 0.025(3) 0.002(2) 0.007(2) 0.003(2)
    C6 0.030(3) 0.047(3) 0.022(3) 0.008(3) 0.001(2) -0.001(2)
    C20 0.029(3) 0.043(3) 0.027(3) 0.010(2) -0.010(2) -0.004(2)
    C26 0.036(3) 0.040(3) 0.032(3) -0.002(3) 0.012(2) -0.013(2)
    C30 0.045(3) 0.032(3) 0.021(3) -0.007(3) 0.002(2) 0.005(2)
    C35 0.040(3) 0.032(3) 0.044(3) -0.002(3) 0.008(3) -0.002(3)
    C36 0.047(4) 0.047(4) 0.048(4) -0.007(3) -0.001(3) 0.000(3)
    C31 0.039(3) 0.029(3) 0.028(3) -0.007(2) 0.003(2) -0.001(2)
    C12 0.028(3) 0.055(4) 0.032(3) 0.013(3) 0.002(2) 0.011(3)
    C29 0.040(3) 0.029(3) 0.018(2) -0.001(2) -0.002(2) -0.003(2)
    C37 0.056(4) 0.065(4) 0.051(4) -0.022(3) 0.021(3) -0.018(3)
_geom_special_details
;
All s.u.'s (except the s.u. in the dihedral angle between two l.s. planes) are
estimated using the full covariance matrix. The cell s.u.'s are taken into
account individually in the estimation of s.u.'s in distances, angles and
torsion angles; correlations between s.u.'s in cell parameters are only used
when they are defined by crystal symmetry. An approximate (isotropic)
treatment of cell s.u.'s is used for estimating s.u.'s involving l.s. planes.
;
loop_
    _geom_bond_atom_site_label_1
    _geom_bond_atom_site_label_2
    _geom_bond_site_symmetry_2
    _geom_bond_distance
    _geom_bond_publ_flag
    Co1 N1 . 1.870(4) ?
    Co1 N2 . 1.875(3) ?
    Co1 N3 . 1.879(4) ?
    Co1 N4 . 1.883(3) ?
    Co1 C34 . 2.039(4) ?
    Co1 N5 . 2.045(4) ?
    O1 N3 . 1.339(4) ?
    O1 H02 . 1.19(7) ?
    O4 N2 . 1.339(4) ?
    O4 H01 . 1.30(6) ?
    O3 N1 . 1.354(4) ?
    O3 H02 . 1.27(7) ?
    O2 N4 . 1.361(4) ?
    O2 H01 . 1.18(6) ?
    C16 N2 . 1.318(5) ?
    C16 C15 . 1.470(6) ?
    C16 C23 . 1.483(6) ?
    N1 C15 . 1.308(5) ?
    N3 C1 . 1.308(5) ?
    C23 C28 . 1.384(6) ?
    C23 C24 . 1.395(6) ?
    C32 C33 . 1.378(6) ?
    C32 C31 . 1.383(6) ?
    C32 H32 . 0.9500 ?
    N5 C29 . 1.348(5) ?
    N5 C33 . 1.357(5) ?
    C7 C8 . 1.382(6) ?
    C7 C6 . 1.390(7) ?
    C7 H7 . 0.9500 ?
    C18 C19 . 1.382(6) ?
    C18 C17 . 1.391(6) ?
    C18 H18 . 0.9500 ?
    C9 C14 . 1.387(6) ?
    C9 C10 . 1.393(6) ?
    C9 C2 . 1.489(6) ?
    C2 N4 . 1.315(5) ?
    C2 C1 . 1.472(6) ?
    C1 C3 . 1.476(6) ?
    C28 C27 . 1.389(6) ?
    C28 H28 . 0.9500 ?
    C33 H33 . 0.9500 ?
    C4 C5 . 1.380(6) ?
    C4 C3 . 1.402(6) ?
    C4 H4 . 0.9500 ?
    C13 C12 . 1.380(7) ?
    C13 C14 . 1.397(6) ?
    C13 H13 . 0.9500 ?
    C21 C20 . 1.384(7) ?
    C21 C22 . 1.394(6) ?
    C21 H21 . 0.9500 ?
    C15 C17 . 1.488(6) ?
    C3 C8 . 1.396(6) ?
    C34 C35 . 1.498(6) ?
    C34 H34A . 0.9900 ?
    C34 H34B . 0.9900 ?
    C22 C17 . 1.399(6) ?
    C22 H22 . 0.9500 ?
    C14 H14 . 0.9500 ?
    C27 C26 . 1.402(7) ?
    C27 H27 . 0.9500 ?
    C8 H8 . 0.9500 ?
    C24 C25 . 1.379(6) ?
    C24 H24 . 0.9500 ?
    C25 C26 . 1.375(7) ?
    C25 H25 . 0.9500 ?
    C19 C20 . 1.389(7) ?
    C19 H19 . 0.9500 ?
    C10 C11 . 1.389(6) ?
    C10 H10 . 0.9500 ?
    C11 C12 . 1.378(7) ?
    C11 H11 . 0.9500 ?
    C5 C6 . 1.372(7) ?
    C5 H5 . 0.9500 ?
    C6 H6 . 0.9500 ?
    C20 H20 . 0.9500 ?
    C26 H26 . 0.9500 ?
    C30 C31 . 1.373(6) ?
    C30 C29 . 1.376(6) ?
    C30 H30 . 0.9500 ?
    C35 C36 . 1.525(7) ?
    C35 H35A . 0.9900 ?
    C35 H35B . 0.9900 ?
    C36 C37 . 1.506(8) ?
    C36 H36A . 0.9900 ?
    C36 H36B . 0.9900 ?
    C31 H31 . 0.9500 ?
    C12 H12 . 0.9500 ?
    C29 H29 . 0.9500 ?
    C37 H37A . 0.9800 ?
    C37 H37B . 0.9800 ?
    C37 H37C . 0.9800 ?
loop_
    _geom_angle_atom_site_label_1
    _geom_angle_atom_site_label_2
    _geom_angle_atom_site_label_3
    _geom_angle_site_symmetry_1
    _geom_angle_site_symmetry_3
    _geom_angle
    _geom_angle_publ_flag
    N1 Co1 N2 . . 81.74(15) ?
    N1 Co1 N3 . . 98.50(15) ?
    N2 Co1 N3 . . 178.50(16) ?
    N1 Co1 N4 . . 179.07(15) ?
    N2 Co1 N4 . . 99.17(15) ?
    N3 Co1 N4 . . 80.59(15) ?
    N1 Co1 C34 . . 87.49(17) ?
    N2 Co1 C34 . . 88.76(17) ?
    N3 Co1 C34 . . 89.78(17) ?
    N4 Co1 C34 . . 92.67(16) ?
    N1 Co1 N5 . . 89.95(15) ?
    N2 Co1 N5 . . 90.15(15) ?
    N3 Co1 N5 . . 91.33(15) ?
    N4 Co1 N5 . . 89.90(15) ?
    C34 Co1 N5 . . 177.33(16) ?
    N3 O1 H02 . . 102(3) ?
    N2 O4 H01 . . 97(2) ?
    N1 O3 H02 . . 102(3) ?
    N4 O2 H01 . . 97(3) ?
    N2 C16 C15 . . 112.5(4) ?
    N2 C16 C23 . . 124.8(4) ?
    C15 C16 C23 . . 122.6(4) ?
    C15 N1 O3 . . 120.0(3) ?
    C15 N1 Co1 . . 117.7(3) ?
    O3 N1 Co1 . . 122.0(3) ?
    C16 N2 O4 . . 121.0(3) ?
    C16 N2 Co1 . . 116.5(3) ?
    O4 N2 Co1 . . 122.5(3) ?
    C1 N3 O1 . . 118.9(3) ?
    C1 N3 Co1 . . 118.5(3) ?
    O1 N3 Co1 . . 122.5(3) ?
    C28 C23 C24 . . 119.1(4) ?
    C28 C23 C16 . . 121.2(4) ?
    C24 C23 C16 . . 119.4(4) ?
    C33 C32 C31 . . 118.3(4) ?
    C33 C32 H32 . . 120.9 ?
    C31 C32 H32 . . 120.9 ?
    C29 N5 C33 . . 116.4(4) ?
    C29 N5 Co1 . . 121.1(3) ?
    C33 N5 Co1 . . 122.5(3) ?
    C8 C7 C6 . . 121.1(5) ?
    C8 C7 H7 . . 119.5 ?
    C6 C7 H7 . . 119.5 ?
    C19 C18 C17 . . 120.5(4) ?
    C19 C18 H18 . . 119.8 ?
    C17 C18 H18 . . 119.8 ?
    C14 C9 C10 . . 119.2(4) ?
    C14 C9 C2 . . 120.3(4) ?
    C10 C9 C2 . . 120.4(4) ?
    N4 C2 C1 . . 111.7(4) ?
    N4 C2 C9 . . 123.7(4) ?
    C1 C2 C9 . . 124.7(4) ?
    C2 N4 O2 . . 120.1(3) ?
    C2 N4 Co1 . . 117.8(3) ?
    O2 N4 Co1 . . 122.0(3) ?
    N3 C1 C2 . . 111.3(4) ?
    N3 C1 C3 . . 120.9(4) ?
    C2 C1 C3 . . 127.8(4) ?
    C23 C28 C27 . . 121.1(4) ?
    C23 C28 H28 . . 119.4 ?
    C27 C28 H28 . . 119.4 ?
    N5 C33 C32 . . 123.5(4) ?
    N5 C33 H33 . . 118.2 ?
    C32 C33 H33 . . 118.2 ?
    C5 C4 C3 . . 120.1(4) ?
    C5 C4 H4 . . 119.9 ?
    C3 C4 H4 . . 119.9 ?
    C12 C13 C14 . . 119.9(5) ?
    C12 C13 H13 . . 120.0 ?
    C14 C13 H13 . . 120.0 ?
    C20 C21 C22 . . 119.7(4) ?
    C20 C21 H21 . . 120.2 ?
    C22 C21 H21 . . 120.2 ?
    N1 C15 C16 . . 111.3(4) ?
    N1 C15 C17 . . 122.9(4) ?
    C16 C15 C17 . . 125.6(4) ?
    C8 C3 C4 . . 118.8(4) ?
    C8 C3 C1 . . 120.6(4) ?
    C4 C3 C1 . . 120.1(4) ?
    C35 C34 Co1 . . 117.5(3) ?
    C35 C34 H34A . . 107.9 ?
    Co1 C34 H34A . . 107.9 ?
    C35 C34 H34B . . 107.9 ?
    Co1 C34 H34B . . 107.9 ?
    H34A C34 H34B . . 107.2 ?
    C21 C22 C17 . . 120.0(4) ?
    C21 C22 H22 . . 120.0 ?
    C17 C22 H22 . . 120.0 ?
    C9 C14 C13 . . 120.3(5) ?
    C9 C14 H14 . . 119.9 ?
    C13 C14 H14 . . 119.9 ?
    C28 C27 C26 . . 118.8(5) ?
    C28 C27 H27 . . 120.6 ?
    C26 C27 H27 . . 120.6 ?
    C7 C8 C3 . . 119.8(4) ?
    C7 C8 H8 . . 120.1 ?
    C3 C8 H8 . . 120.1 ?
    C25 C24 C23 . . 120.2(4) ?
    C25 C24 H24 . . 119.9 ?
    C23 C24 H24 . . 119.9 ?
    C18 C17 C22 . . 119.5(4) ?
    C18 C17 C15 . . 120.7(4) ?
    C22 C17 C15 . . 119.7(4) ?
    C26 C25 C24 . . 120.5(5) ?
    C26 C25 H25 . . 119.7 ?
    C24 C25 H25 . . 119.7 ?
    C18 C19 C20 . . 119.8(4) ?
    C18 C19 H19 . . 120.1 ?
    C20 C19 H19 . . 120.1 ?
    C11 C10 C9 . . 120.1(5) ?
    C11 C10 H10 . . 120.0 ?
    C9 C10 H10 . . 120.0 ?
    C12 C11 C10 . . 120.4(5) ?
    C12 C11 H11 . . 119.8 ?
    C10 C11 H11 . . 119.8 ?
    C6 C5 C4 . . 121.2(5) ?
    C6 C5 H5 . . 119.4 ?
    C4 C5 H5 . . 119.4 ?
    C5 C6 C7 . . 118.9(4) ?
    C5 C6 H6 . . 120.5 ?
    C7 C6 H6 . . 120.5 ?
    C21 C20 C19 . . 120.6(5) ?
    C21 C20 H20 . . 119.7 ?
    C19 C20 H20 . . 119.7 ?
    C25 C26 C27 . . 120.1(4) ?
    C25 C26 H26 . . 119.9 ?
    C27 C26 H26 . . 119.9 ?
    C31 C30 C29 . . 119.0(4) ?
    C31 C30 H30 . . 120.5 ?
    C29 C30 H30 . . 120.5 ?
    C34 C35 C36 . . 112.9(4) ?
    C34 C35 H35A . . 109.0 ?
    C36 C35 H35A . . 109.0 ?
    C34 C35 H35B . . 109.0 ?
    C36 C35 H35B . . 109.0 ?
    H35A C35 H35B . . 107.8 ?
    C37 C36 C35 . . 111.9(5) ?
    C37 C36 H36A . . 109.2 ?
    C35 C36 H36A . . 109.2 ?
    C37 C36 H36B . . 109.2 ?
    C35 C36 H36B . . 109.2 ?
    H36A C36 H36B . . 107.9 ?
    C30 C31 C32 . . 119.4(5) ?
    C30 C31 H31 . . 120.3 ?
    C32 C31 H31 . . 120.3 ?
    C11 C12 C13 . . 120.0(5) ?
    C11 C12 H12 . . 120.0 ?
    C13 C12 H12 . . 120.0 ?
    N5 C29 C30 . . 123.4(4) ?
    N5 C29 H29 . . 118.3 ?
    C30 C29 H29 . . 118.3 ?
    C36 C37 H37A . . 109.5 ?
    C36 C37 H37B . . 109.5 ?
    H37A C37 H37B . . 109.5 ?
    C36 C37 H37C . . 109.5 ?
    H37A C37 H37C . . 109.5 ?
    H37B C37 H37C . . 109.5 ?
loop_
    _geom_torsion_atom_site_label_1
    _geom_torsion_atom_site_label_2
    _geom_torsion_atom_site_label_3
    _geom_torsion_atom_site_label_4
    _geom_torsion_site_symmetry_1
    _geom_torsion_site_symmetry_2
    _geom_torsion_site_symmetry_3
    _geom_torsion_site_symmetry_4
    _geom_torsion
    _geom_torsion_publ_flag
    N2 Co1 N1 C15 . . . . -4.5(3) ?
    N3 Co1 N1 C15 . . . . 177.0(3) ?
    N4 Co1 N1 C15 . . . .  17E1(5)
                                  ?
    C34 Co1 N1 C15 . . . . -93.6(3) ?
    N5 Co1 N1 C15 . . . . 85.6(3) ?
    N2 Co1 N1 O3 . . . . -178.6(3) ?
    N3 Co1 N1 O3 . . . . 2.9(3) ?
    N4 Co1 N1 O3 . . . . -8(10) ?
    C34 Co1 N1 O3 . . . . 92.3(3) ?
    N5 Co1 N1 O3 . . . . -88.4(3) ?
    C15 C16 N2 O4 . . . . 179.8(3) ?
    C23 C16 N2 O4 . . . . -2.3(6) ?
    C15 C16 N2 Co1 . . . . -1.5(5) ?
    C23 C16 N2 Co1 . . . . 176.5(3) ?
    N1 Co1 N2 C16 . . . . 3.2(3) ?
    N3 Co1 N2 C16 . . . . 103(6) ?
    N4 Co1 N2 C16 . . . . -176.7(3) ?
    C34 Co1 N2 C16 . . . . 90.8(3) ?
    N5 Co1 N2 C16 . . . . -86.8(3) ?
    N1 Co1 N2 O4 . . . . -178.1(3) ?
    N3 Co1 N2 O4 . . . . -79(6) ?
    N4 Co1 N2 O4 . . . . 2.0(3) ?
    C34 Co1 N2 O4 . . . . -90.5(3) ?
    N5 Co1 N2 O4 . . . . 92.0(3) ?
    N1 Co1 N3 C1 . . . . -176.0(3) ?
    N2 Co1 N3 C1 . . . . 85(6) ?
    N4 Co1 N3 C1 . . . . 3.8(3) ?
    C34 Co1 N3 C1 . . . . 96.5(3) ?
    N5 Co1 N3 C1 . . . . -85.9(3) ?
    N1 Co1 N3 O1 . . . . 1.5(3) ?
    N2 Co1 N3 O1 . . . . -98(6) ?
    N4 Co1 N3 O1 . . . . -178.7(3) ?
    C34 Co1 N3 O1 . . . . -85.9(3) ?
    N5 Co1 N3 O1 . . . . 91.6(3) ?
    N2 C16 C23 C28 . . . . 129.9(5) ?
    C15 C16 C23 C28 . . . . -52.3(6) ?
    N2 C16 C23 C24 . . . . -56.0(6) ?
    C15 C16 C23 C24 . . . . 121.8(5) ?
    N1 Co1 N5 C29 . . . . -118.8(3) ?
    N2 Co1 N5 C29 . . . . -37.0(3) ?
    N3 Co1 N5 C29 . . . . 142.7(3) ?
    N4 Co1 N5 C29 . . . . 62.1(3) ?
    C34 Co1 N5 C29 . . . . -103(3) ?
    N1 Co1 N5 C33 . . . . 60.1(3) ?
    N2 Co1 N5 C33 . . . . 141.8(3) ?
    N3 Co1 N5 C33 . . . . -38.4(3) ?
    N4 Co1 N5 C33 . . . . -119.0(3) ?
    C34 Co1 N5 C33 . . . . 76(3) ?
    C14 C9 C2 N4 . . . . 128.6(5) ?
    C10 C9 C2 N4 . . . . -51.4(6) ?
    C14 C9 C2 C1 . . . . -52.5(6) ?
    C10 C9 C2 C1 . . . . 127.5(5) ?
    C1 C2 N4 O2 . . . . 179.0(3) ?
    C9 C2 N4 O2 . . . . -1.9(6) ?
    C1 C2 N4 Co1 . . . . 2.3(5) ?
    C9 C2 N4 Co1 . . . . -178.6(3) ?
    N1 Co1 N4 C2 . . . . 7(10) ?
    N2 Co1 N4 C2 . . . . 178.2(3) ?
    N3 Co1 N4 C2 . . . . -3.3(3) ?
    C34 Co1 N4 C2 . . . . -92.6(3) ?
    N5 Co1 N4 C2 . . . . 88.1(3) ?
    N1 Co1 N4 O2 . . . .  -17E1(5)
                                  ?
    N2 Co1 N4 O2 . . . . 1.6(3) ?
    N3 Co1 N4 O2 . . . . -179.9(3) ?
    C34 Co1 N4 O2 . . . . 90.7(3) ?
    N5 Co1 N4 O2 . . . . -88.6(3) ?
    O1 N3 C1 C2 . . . . 178.9(3) ?
    Co1 N3 C1 C2 . . . . -3.5(5) ?
    O1 N3 C1 C3 . . . . 0.4(6) ?
    Co1 N3 C1 C3 . . . . 178.0(3) ?
    N4 C2 C1 N3 . . . . 0.7(5) ?
    C9 C2 C1 N3 . . . . -178.4(4) ?
    N4 C2 C1 C3 . . . . 179.1(4) ?
    C9 C2 C1 C3 . . . . 0.0(7) ?
    C24 C23 C28 C27 . . . . -0.5(7) ?
    C16 C23 C28 C27 . . . . 173.7(4) ?
    C29 N5 C33 C32 . . . . 1.3(6) ?
    Co1 N5 C33 C32 . . . . -177.6(4) ?
    C31 C32 C33 N5 . . . . -1.2(7) ?
    O3 N1 C15 C16 . . . . 178.9(3) ?
    Co1 N1 C15 C16 . . . . 4.8(5) ?
    O3 N1 C15 C17 . . . . 3.4(6) ?
    Co1 N1 C15 C17 . . . . -170.7(3) ?
    N2 C16 C15 N1 . . . . -2.0(5) ?
    C23 C16 C15 N1 . . . . 179.9(4) ?
    N2 C16 C15 C17 . . . . 173.3(4) ?
    C23 C16 C15 C17 . . . . -4.7(7) ?
    C5 C4 C3 C8 . . . . -0.1(6) ?
    C5 C4 C3 C1 . . . . -172.7(4) ?
    N3 C1 C3 C8 . . . . -92.1(6) ?
    C2 C1 C3 C8 . . . . 89.6(6) ?
    N3 C1 C3 C4 . . . . 80.4(5) ?
    C2 C1 C3 C4 . . . . -97.9(6) ?
    N1 Co1 C34 C35 . . . . 163.0(4) ?
    N2 Co1 C34 C35 . . . . 81.3(4) ?
    N3 Co1 C34 C35 . . . . -98.4(4) ?
    N4 Co1 C34 C35 . . . . -17.9(4) ?
    N5 Co1 C34 C35 . . . . 147(3) ?
    C20 C21 C22 C17 . . . . 0.6(7) ?
    C10 C9 C14 C13 . . . . 1.3(6) ?
    C2 C9 C14 C13 . . . . -178.7(4) ?
    C12 C13 C14 C9 . . . . -1.5(7) ?
    C23 C28 C27 C26 . . . . -1.7(7) ?
    C6 C7 C8 C3 . . . . -1.5(7) ?
    C4 C3 C8 C7 . . . . 0.7(6) ?
    C1 C3 C8 C7 . . . . 173.3(4) ?
    C28 C23 C24 C25 . . . . 0.9(7) ?
    C16 C23 C24 C25 . . . . -173.3(4) ?
    C19 C18 C17 C22 . . . . -1.7(7) ?
    C19 C18 C17 C15 . . . . 173.8(4) ?
    C21 C22 C17 C18 . . . . 0.5(7) ?
    C21 C22 C17 C15 . . . . -175.0(4) ?
    N1 C15 C17 C18 . . . . -43.1(6) ?
    C16 C15 C17 C18 . . . . 142.0(5) ?
    N1 C15 C17 C22 . . . . 132.3(5) ?
    C16 C15 C17 C22 . . . . -42.5(6) ?
    C23 C24 C25 C26 . . . . 0.8(7) ?
    C17 C18 C19 C20 . . . . 1.7(7) ?
    C14 C9 C10 C11 . . . . -0.4(6) ?
    C2 C9 C10 C11 . . . . 179.6(4) ?
    C9 C10 C11 C12 . . . . -0.4(7) ?
    C3 C4 C5 C6 . . . . 0.2(7) ?
    C4 C5 C6 C7 . . . . -1.0(7) ?
    C8 C7 C6 C5 . . . . 1.7(7) ?
    C22 C21 C20 C19 . . . . -0.6(7) ?
    C18 C19 C20 C21 . . . . -0.6(7) ?
    C24 C25 C26 C27 . . . . -3.1(7) ?
    C28 C27 C26 C25 . . . . 3.5(7) ?
    Co1 C34 C35 C36 . . . . -175.0(4) ?
    C34 C35 C36 C37 . . . . -174.4(5) ?
    C29 C30 C31 C32 . . . . 0.7(7) ?
    C33 C32 C31 C30 . . . . 0.2(7) ?
    C10 C11 C12 C13 . . . . 0.3(8) ?
    C14 C13 C12 C11 . . . . 0.6(8) ?
    C33 N5 C29 C30 . . . . -0.4(7) ?
    Co1 N5 C29 C30 . . . . 178.5(4) ?
    C31 C30 C29 N5 . . . . -0.6(8) ?
loop_
    _geom_hbond_atom_site_label_D
    _geom_hbond_atom_site_label_H
    _geom_hbond_atom_site_label_A
    _geom_hbond_site_symmetry_A
    _geom_hbond_distance_DH
    _geom_hbond_distance_HA
    _geom_hbond_distance_DA
    _geom_hbond_angle_DHA
    _geom_hbond_publ_flag
    O2 H01 O4 . 1.18(6) 1.30(6) 2.480(4) 178(9) yes
    O1 H02 O3 . 1.18(6) 1.27(6) 2.446(4) 173(5) yes
_iucr_refine_instructions_details
;
TITL 28febd in P 21/n
CELL  0.71073  11.8627  19.5200  14.4023   90.000   98.486   90.000
ZERR     4.00   0.0039   0.0065   0.0048    0.000    0.008    0.000
LATT   1
SYMM  1/2 - X, 1/2 + Y, 1/2 - Z
SFAC  C    H    N    O    CO
UNIT  148  144  20   16   4
MERG   2
OMIT    -2.00  53.00
OMIT     0   0   2
OMIT     1   2   0
OMIT     1   1   2
OMIT     0   1   3
OMIT     1   0   3
OMIT     0   1   2
OMIT     6   1   6
OMIT     5   0   9
OMIT    -1   0   3
OMIT    12   0   8
OMIT     9  19   1
OMIT    -2   0   8
OMIT    13   2   6
OMIT    -2   1   7
OMIT    -3   0   9
OMIT    -9  19   1
OMIT    -1   1   3
OMIT   -10  18   2
OMIT     4  15   6
FMAP   2
PLAN   25
SIZE     0.30   0.32   0.34
ACTA
BOND   $H
CONF
L.S.  10
TEMP  -173.00
WGHT    0.075100
FVAR       0.37274
CO1   5    0.081697    0.100890    0.757819    11.00000    0.02250    0.02360 =
         0.01541    0.00175    0.00121    0.00191
O1    4    0.099113    0.102044    0.563694    11.00000    0.02386    0.03203 =
         0.01236    0.00496    0.00149    0.00627
O4    4    0.070901    0.105612    0.952712    11.00000    0.02362    0.03008 =
         0.01094   -0.00290    0.00001    0.00356
O3    4   -0.075608    0.151570    0.606370    11.00000    0.02777    0.03542 =
         0.01546    0.00371    0.00376    0.00705
O2    4    0.239546    0.046109    0.907717    11.00000    0.01995    0.03239 =
         0.01356    0.00012   -0.00140    0.00326
C16   1   -0.082725    0.150519    0.853935    11.00000    0.02116    0.01941 =
         0.01662   -0.00038    0.00054    0.00080
N1    3   -0.050885    0.144663    0.700728    11.00000    0.02234    0.02585 =
         0.01413    0.00355    0.00262    0.00069
N2    3    0.018396    0.121098    0.866471    11.00000    0.02850    0.02167 =
         0.00993    0.00006   -0.00047    0.00068
N3    3    0.147631    0.082645    0.649554    11.00000    0.02864    0.02724 =
         0.01155    0.00193    0.00141   -0.00007
C23   1   -0.149883    0.167083    0.930070    11.00000    0.02141    0.02367 =
         0.01204   -0.00246   -0.00162    0.00249
C32   1   -0.108684   -0.078306    0.653215    11.00000    0.03752    0.03236 =
         0.01785   -0.00138   -0.00411    0.00113
AFIX  43
H32   2   -0.141187   -0.094768    0.593121    11.00000   -1.20000
AFIX   0
N5    3   -0.001909    0.008968    0.746387    11.00000    0.02016    0.02462 =
         0.01642   -0.00127    0.00311    0.00171
C7    1    0.313037   -0.045130    0.445522    11.00000    0.03367    0.03022 =
         0.02388   -0.00903   -0.00325    0.00569
AFIX  43
H7    2    0.297305   -0.087851    0.414729    11.00000   -1.20000
AFIX   0
C18   1   -0.256119    0.235497    0.642013    11.00000    0.03125    0.02383 =
         0.02344    0.00260    0.00466    0.00190
AFIX  43
H18   2   -0.191540    0.254310    0.619318    11.00000   -1.20000
AFIX   0
C9    1    0.391595   -0.005667    0.791393    11.00000    0.01999    0.02945 =
         0.01626    0.00700    0.00342    0.00391
C2    1    0.284237    0.031974    0.757470    11.00000    0.02191    0.01993 =
         0.01707   -0.00047    0.00228   -0.00146
N4    3    0.215685    0.056379    0.813363    11.00000    0.02205    0.02503 =
         0.00927    0.00194   -0.00051   -0.00078
C1    1    0.242529    0.047525    0.658314    11.00000    0.01609    0.02194 =
         0.02149    0.00042    0.00139    0.00090
C28   1   -0.195737    0.231646    0.937810    11.00000    0.02593    0.02715 =
         0.02038    0.00248   -0.00119    0.00178
AFIX  43
H28   2   -0.177683    0.267304    0.897591    11.00000   -1.20000
AFIX   0
C33   1   -0.048425   -0.017708    0.662431    11.00000    0.02692    0.03458 =
         0.01658    0.00374   -0.00030    0.00111
AFIX  43
H33   2   -0.038956    0.006687    0.607029    11.00000   -1.20000
AFIX   0
C4    1    0.362642    0.078157    0.536175    11.00000    0.02173    0.02721 =
         0.01969   -0.00216    0.00088    0.00035
AFIX  43
H4    2    0.380373    0.120644    0.567075    11.00000   -1.20000
AFIX   0
C13   1    0.512438   -0.104772    0.786658    11.00000    0.03979    0.03812 =
         0.03726    0.00512    0.01028    0.01578
AFIX  43
H13   2    0.525799   -0.148510    0.761480    11.00000   -1.20000
AFIX   0
C21   1   -0.445542    0.183045    0.710664    11.00000    0.02507    0.03970 =
         0.02321   -0.00538    0.00232   -0.00110
AFIX  43
H21   2   -0.510448    0.165741    0.734479    11.00000   -1.20000
AFIX   0
C15   1   -0.125269    0.163456    0.754403    11.00000    0.02582    0.01497 =
         0.01447   -0.00015    0.00336    0.00006
C3    1    0.296292    0.029697    0.575377    11.00000    0.01242    0.02789 =
         0.02259   -0.00050   -0.00037    0.00080
C34   1    0.157891    0.194793    0.768067    11.00000    0.02338    0.02155 =
         0.01966    0.00258    0.00264   -0.00228
AFIX  23
H34A  2    0.173486    0.207955    0.704806    11.00000   -1.20000
H34B  2    0.102455    0.228261    0.786390    11.00000   -1.20000
AFIX   0
C22   1   -0.336372    0.163087    0.751011    11.00000    0.02416    0.03024 =
         0.01417   -0.00020   -0.00098    0.00256
AFIX  43
H22   2   -0.326775    0.131749    0.802036    11.00000   -1.20000
AFIX   0
C14   1    0.412762   -0.068859    0.753378    11.00000    0.02554    0.03267 =
         0.02067    0.00319    0.00478    0.00053
AFIX  43
H14   2    0.359266   -0.087784    0.704524    11.00000   -1.20000
AFIX   0
C27   1   -0.267697    0.245197    1.003372    11.00000    0.02520    0.03253 =
         0.02677   -0.00683   -0.00023    0.00437
AFIX  43
H27   2   -0.297174    0.289964    1.009423    11.00000   -1.20000
AFIX   0
C8    1    0.271295   -0.032297    0.528508    11.00000    0.02097    0.03069 =
         0.02232    0.00223    0.00320   -0.00002
AFIX  43
H8    2    0.225715   -0.065582    0.553579    11.00000   -1.20000
AFIX   0
C24   1   -0.176126    0.115103    0.989814    11.00000    0.03554    0.02432 =
         0.02172    0.00077    0.00438    0.00549
AFIX  43
H24   2   -0.144267    0.070741    0.985792    11.00000   -1.20000
AFIX   0
C17   1   -0.240959    0.189232    0.716316    11.00000    0.02789    0.02273 =
         0.01740   -0.00225   -0.00153    0.00256
C25   1   -0.248155    0.127901    1.054684    11.00000    0.04076    0.03074 =
         0.02819    0.00229    0.01468   -0.00305
AFIX  43
H25   2   -0.264818    0.092415    1.095711    11.00000   -1.20000
AFIX   0
C19   1   -0.364387    0.254279    0.600994    11.00000    0.04008    0.02345 =
         0.02267   -0.00232    0.00207    0.00532
AFIX  43
H19   2   -0.374208    0.284930    0.549193    11.00000   -1.20000
AFIX   0
C10   1    0.471931    0.022130    0.861644    11.00000    0.02757    0.03179 =
         0.02480    0.00000    0.00287    0.00226
AFIX  43
H10   2    0.458543    0.065497    0.887897    11.00000   -1.20000
AFIX   0
C11   1    0.571592   -0.013499    0.893341    11.00000    0.02205    0.04890 =
         0.02894    0.00573   -0.00382    0.00127
AFIX  43
H11   2    0.626363    0.005788    0.940947    11.00000   -1.20000
AFIX   0
C5    1    0.402271    0.064252    0.452737    11.00000    0.02511    0.03579 =
         0.02526    0.00296    0.00682    0.00160
AFIX  43
H5    2    0.447428    0.097396    0.426926    11.00000   -1.20000
AFIX   0
C6    1    0.377638    0.003453    0.406415    11.00000    0.03036    0.04687 =
         0.02206   -0.00091    0.00127    0.00849
AFIX  43
H6    2    0.404315   -0.005306    0.348521    11.00000   -1.20000
AFIX   0
C20   1   -0.458858    0.228208    0.635724    11.00000    0.02883    0.04342 =
         0.02707   -0.00450   -0.00953    0.00956
AFIX  43
H20   2   -0.533228    0.241486    0.607806    11.00000   -1.20000
AFIX   0
C26   1   -0.296055    0.191602    1.060475    11.00000    0.03607    0.03972 =
         0.03200   -0.01253    0.01188   -0.00197
AFIX  43
H26   2   -0.348487    0.199323    1.103264    11.00000   -1.20000
AFIX   0
C30   1   -0.072865   -0.089197    0.819529    11.00000    0.04542    0.03169 =
         0.02137    0.00540    0.00177   -0.00735
AFIX  43
H30   2   -0.079553   -0.113644    0.875492    11.00000   -1.20000
AFIX   0
C35   1    0.266562    0.202123    0.835027    11.00000    0.03968    0.03182 =
         0.04370   -0.00202    0.00844   -0.00218
AFIX  23
H35A  2    0.325566    0.172557    0.813760    11.00000   -1.20000
H35B  2    0.253938    0.185918    0.897812    11.00000   -1.20000
AFIX   0
C36   1    0.310182    0.275710    0.843213    11.00000    0.04681    0.04705 =
         0.04788   -0.00028   -0.00084   -0.00730
AFIX  23
H36A  2    0.315795    0.293616    0.779745    11.00000   -1.20000
H36B  2    0.254944    0.304549    0.870737    11.00000   -1.20000
AFIX   0
C31   1   -0.120599   -0.114524    0.733736    11.00000    0.03939    0.02865 =
         0.02783   -0.00058    0.00301   -0.00709
AFIX  43
H31   2   -0.161438   -0.156542    0.729720    11.00000   -1.20000
AFIX   0
C12   1    0.591479   -0.076653    0.856142    11.00000    0.02767    0.05459 =
         0.03173    0.01069    0.00172    0.01346
AFIX  43
H12   2    0.659630   -0.100843    0.878342    11.00000   -1.20000
AFIX   0
C29   1   -0.015212   -0.027885    0.823211    11.00000    0.03984    0.02924 =
         0.01805   -0.00259   -0.00196   -0.00127
AFIX  43
H29   2    0.016887   -0.010615    0.882963    11.00000   -1.20000
AFIX   0
C37   1    0.425035    0.280702    0.903295    11.00000    0.05578    0.06496 =
         0.05125   -0.01781    0.02111   -0.02155
AFIX  33
H37A  2    0.450129    0.328586    0.906761    11.00000   -1.50000
H37B  2    0.480281    0.252858    0.875653    11.00000   -1.50000
H37C  2    0.419456    0.263910    0.966582    11.00000   -1.50000
AFIX   0
H01   2    0.158212    0.074060    0.927665    11.00000    0.06166
H02   2    0.011891    0.126258    0.578618    11.00000    0.08179
HKLF    4
REM  28febd in P 21/n
REM R1 =  0.0690 for   3770 Fo > 4sig(Fo)  and  0.1326 for all   6796 data
REM    432 parameters refined using      0 restraints
END
;
data_global
_journal_date_recd_electronic     2011-12-22
_journal_date_accepted     2012-01-03
_journal_name_full     'Acta Crystallographica, Section E'
_journal_year     2012
_journal_volume     68
_journal_issue      2
_journal_page_first     m115
_journal_page_last     m115
_journal_paper_category     QM
_journal_paper_doi     10.1107/S1600536812000153
_journal_coeditor_code     BT5764
_publ_contact_author_name     'Suresh Thapa'
_publ_contact_author_address
;
Faculty of Science and Technology,
Purbanchal University, Biratnagar, Nepal
;
_publ_contact_author_email     skumarchem01@gmail.com
_publ_contact_author_fax     ?
_publ_contact_author_phone     ?
_publ_section_title
;
Butylbis(diphenylglyoximato)(pyridine-\kN)cobalt(III)
;
_publ_section_title_footnote
;
This article is dedicated to late Professor B. D. Gupta.
;
loop_
    _publ_author_name
    _publ_author_address
    'Kumar, Sarvendra'
;
DQIAQF/INQUIMAE, Universidad de Buenos Aires,
Ciudad Universitaria, Pab. II, p. 3, EHA1428 Buenos Aires, Argentina
;
    'Thapa, Suresh'
;
Faculty of Science and Technology,
Purbanchal University, Biratnagar, Nepal
;
_publ_section_synopsis     .
