# Supplementary material for: Butyl­bis­(diphenyl­glyoximato)(pyridine-κN)­cobalt(III)
Source: Acta Crystallogr Sect E Struct Rep Online. 2012 Jan 7;68(Pt 2):m115. doi: 10.1107/S1600536812000153 (PMC3274857; doi:10.1107/S1600536812000153)
Supplement: Supplementary file 2 [file e-68-0m115-Isup2.hkl]

#
# h,k,l, Fc-squared, Fo-squared, sigma(Fo-squared) and status flag
#
data_I
_shelx_title ' 28febd in P 21/n'
_shelx_refln_list_code          4
_shelx_F_calc_maximum      258.17
_exptl_crystal_F_000      1408.00
_reflns_d_resolution_high  0.7965
 
loop_
 _symmetry_equiv_pos_as_xyz
 'x, y, z'
 '-x+1/2, y+1/2, -z+1/2'
 '-x, -y, -z'
 'x-1/2, -y-1/2, z-1/2'
 
_cell_length_a    11.8627
_cell_length_b    19.5200
_cell_length_c    14.4023
_cell_angle_alpha  90.000
_cell_angle_beta   98.486
_cell_angle_gamma  90.000
 
_shelx_F_squared_multiplier     1.000
 
loop_
 _refln_index_h
 _refln_index_k
 _refln_index_l
 _refln_F_squared_calc
 _refln_F_squared_meas
 _refln_F_squared_sigma
 _refln_observed_status
   2   0   0      192.69       61.10     71.91 o
   4   0   0      312.28      312.13     58.58 o
   6   0   0    24534.93    26683.36    511.32 o
   8   0   0      121.53      188.07     51.65 o
  10   0   0      122.46      275.66     85.31 o
  12   0   0     2371.10     3243.35    425.45 o
  14   0   0      417.92      643.53    243.64 o
   1   1   0    21572.14     4041.72  11929.07 o
   2   1   0     4710.31     5220.44    218.73 o
   3   1   0     3186.44     3255.27    164.50 o
   4   1   0     1349.65     1308.54     94.41 o
   5   1   0     2561.31     2561.16     88.93 o
   6   1   0       90.56       54.78     27.57 o
   7   1   0     1039.97     1083.73    135.80 o
   8   1   0      221.14      265.51     40.28 o
   9   1   0      226.07      261.73     61.06 o
  10   1   0       41.69       52.18     40.74 o
  11   1   0      351.25      406.67     83.60 o
  12   1   0       85.57       83.03     87.82 o
  13   1   0     1492.31     1715.01    245.92 o
  14   1   0      308.85      226.33    132.06 o
   2   2   0    10804.80    12081.40    425.73 o
   3   2   0    22301.31    23930.97    430.40 o
   4   2   0        1.93      -11.38     14.77 o
   5   2   0     1367.40     1368.14     82.67 o
   6   2   0     1955.07     2009.88     93.31 o
   7   2   0     3483.64     3793.93    105.95 o
   8   2   0      490.39      368.88    135.96 o
   9   2   0      826.88      687.56     76.57 o
  10   2   0     1672.68     1661.14    136.66 o
  11   2   0       17.68       -3.96     59.59 o
  12   2   0       58.94       59.98     70.54 o
  13   2   0      242.04      346.95    127.96 o
  14   2   0       78.63      258.03    132.70 o
   1   3   0    30478.22    33781.91    667.55 o
   2   3   0    18458.74    17089.94   1073.11 o
   3   3   0    11793.37    12553.04    228.25 o
   4   3   0     4482.52     4337.82    122.86 o
   5   3   0    12371.57    12598.73    290.42 o
   6   3   0      335.03      167.87     58.37 o
   7   3   0     2565.12     2867.75    137.06 o
   8   3   0     5441.48     5430.71    164.22 o
   9   3   0        1.24       30.81     34.93 o
  10   3   0     1735.39     1777.16    137.34 o
  11   3   0      275.84      191.52     78.35 o
  12   3   0        1.23       63.15     66.64 o
  13   3   0       20.45       67.79     80.15 o
  14   3   0      464.79      798.29    175.95 o
   0   4   0     1018.43     1055.37     95.73 o
   1   4   0    66653.54    71579.73   1292.29 o
   2   4   0    17729.72    18722.64    296.35 o
   3   4   0    21311.22    21846.30    357.00 o
   4   4   0    18736.36    19660.59    342.68 o
   5   4   0     9745.77    10933.04    236.71 o
   6   4   0     4031.56     3347.75    144.19 o
   7   4   0     1189.49     1432.03     90.81 o
   8   4   0     1634.08     1691.55    172.98 o
   9   4   0      376.68      297.86     56.28 o
  10   4   0       48.89      117.12     53.70 o
  11   4   0      213.07       87.05     68.29 o
  12   4   0     2142.96     2438.67    216.29 o
  13   4   0        2.38      -70.90     70.90 o
  14   4   0      233.82       64.06    157.48 o
   1   5   0    21504.26    22865.68    403.57 o
   2   5   0     3464.98     3500.75     98.63 o
   3   5   0     1745.28     1577.11     99.75 o
   4   5   0      433.67      526.15     53.99 o
   5   5   0     9083.64     9428.18    219.92 o
   6   5   0       57.25       78.77     34.28 o
   7   5   0     9411.75    10311.40    343.92 o
   8   5   0      157.84      136.49     44.01 o
   9   5   0        8.78       20.43     42.52 o
  10   5   0      256.61      224.01     89.98 o
  11   5   0      229.16      333.44     87.43 o
  12   5   0      927.16      858.11    137.50 o
  13   5   0      148.23      235.78     94.05 o
  14   5   0      123.76       69.16    119.08 o
   0   6   0     9714.27     9044.44    255.19 o
   1   6   0      454.40      577.11     57.44 o
   2   6   0      315.09      227.82     39.81 o
   3   6   0    10730.06    10824.72    215.89 o
   4   6   0     3816.42     3458.01    104.98 o
   5   6   0       16.10       45.22     30.37 o
   6   6   0     6127.82     6235.93    184.56 o
   7   6   0       11.25       58.96     38.26 o
   8   6   0      236.59      198.85     51.67 o
   9   6   0     1867.70     1817.36    138.39 o
  10   6   0      521.26      469.06     87.94 o
  11   6   0       10.08      -18.97     55.45 o
  12   6   0      767.19      714.19    131.74 o
  13   6   0       41.42      175.47     90.36 o
  14   6   0       25.42       72.34    123.04 o
   1   7   0     1226.00     1449.50     87.40 o
   2   7   0    15316.33    16857.51    344.74 o
   3   7   0     7218.59     7060.33    177.96 o
   4   7   0    17307.45    18941.37    338.43 o
   5   7   0       66.42       10.39     20.87 o
   6   7   0     1088.49     1072.23    116.07 o
   7   7   0      105.09       44.48     40.92 o
   8   7   0     3452.10     3265.21    201.33 o
   9   7   0       12.21        9.25     53.44 o
  10   7   0      348.64      277.12     63.40 o
  11   7   0        1.87      -17.23     46.16 o
  12   7   0       75.31      152.25     80.52 o
  13   7   0        4.05      111.94    112.81 o
  14   7   0      237.00      392.89    168.42 o
   0   8   0     3386.69     2767.69    217.15 o
   1   8   0     4578.03     4767.75    287.15 o
   2   8   0    14076.49    14217.87    315.10 o
   3   8   0    38525.98    43962.89    884.20 o
   4   8   0       33.89       56.37     28.03 o
   5   8   0      207.85      276.95     41.54 o
   6   8   0        7.96       -3.28     45.28 o
   7   8   0     2107.60     2183.75    169.74 o
   8   8   0       11.28       36.00     48.60 o
   9   8   0     1591.58     1800.91    169.14 o
  10   8   0      275.74      303.76     73.18 o
  11   8   0     1568.06     1411.03    139.95 o
  12   8   0       22.70       88.63     75.92 o
  13   8   0       65.62      156.11    116.59 o
   1   9   0     9260.38     8401.78    357.18 o
   2   9   0     8857.60     8799.15    202.79 o
   3   9   0        4.34       20.47     27.57 o
   4   9   0     3056.56     2767.48    125.88 o
   5   9   0     1023.14      765.00    105.58 o
   6   9   0      307.78      312.20     75.54 o
   7   9   0     1638.65     1762.96    160.06 o
   8   9   0      587.81      507.82     94.42 o
   9   9   0      314.59      272.80     80.80 o
  10   9   0     2681.50     2694.88    215.90 o
  11   9   0     3110.82     3106.22    199.27 o
  12   9   0        2.91       49.74     73.92 o
  13   9   0      114.11      347.87    136.45 o
   0  10   0     5869.67     5838.25    233.09 o
   1  10   0      253.38      151.24     66.94 o
   2  10   0     9842.05    10105.84    230.32 o
   3  10   0      525.67      570.05     70.68 o
   4  10   0     3716.99     3547.35    148.80 o
   5  10   0      304.85      216.92     69.52 o
   6  10   0      836.42      682.80    108.02 o
   7  10   0      164.92      232.69     75.25 o
   8  10   0      345.52      259.34     73.48 o
   9  10   0       61.45       39.66     87.79 o
  10  10   0      770.63      567.65    122.28 o
  11  10   0       84.63      179.12     66.33 o
  12  10   0      631.24      579.24    124.10 o
  13  10   0       35.98       46.65    110.50 o
   1  11   0      691.98      541.25     76.22 o
   2  11   0     5319.36     5509.80    167.28 o
   3  11   0        3.82       20.74     28.84 o
   4  11   0     7649.74     7873.67    238.57 o
   5  11   0     1029.04     1102.92    159.85 o
   6  11   0      373.49      396.47     83.20 o
   7  11   0      157.99      166.21     65.78 o
   8  11   0      190.94      306.23     86.17 o
   9  11   0       32.54      106.38     70.80 o
  10  11   0      568.09      631.64    119.25 o
  11  11   0      305.21      142.79     80.00 o
  12  11   0        8.74      -15.84     69.37 o
  13  11   0      419.38      440.68    159.23 o
   0  12   0     1667.30     1611.17    151.24 o
   1  12   0     4244.85     4348.01    219.20 o
   2  12   0     4236.76     4574.73    156.20 o
   3  12   0    14795.86    15556.14    325.06 o
   4  12   0     8443.50     8608.52    284.69 o
   5  12   0     4033.26     4488.63    310.65 o
   6  12   0       57.02       16.76     68.05 o
   7  12   0       58.06      142.15     81.53 o
   8  12   0        0.55       18.69     54.08 o
   9  12   0     2149.32     2475.61    219.19 o
  10  12   0       12.21      -34.27     76.05 o
  11  12   0      320.72      403.33    109.80 o
  12  12   0       26.29      -36.25     78.14 o
   1  13   0      284.53      133.58     47.55 o
   2  13   0     4543.66     4716.87    165.95 o
   3  13   0       12.08       29.44     46.31 o
   4  13   0     5441.93     5348.19    301.63 o
   5  13   0     1723.61     1573.62    257.24 o
   6  13   0       54.52       58.78     65.19 o
   7  13   0       61.01       28.05     70.20 o
   8  13   0     1178.61     1258.51    189.87 o
   9  13   0       29.62       70.36     66.27 o
  10  13   0     1356.45     1575.00    299.23 o
  11  13   0       41.96      207.35     90.75 o
  12  13   0       98.02      181.23     90.14 o
   0  14   0     4213.20     4304.44    235.02 o
   1  14   0      142.90       78.49     43.75 o
   2  14   0      293.21      283.86     56.19 o
   3  14   0     2071.62     2121.33    126.04 o
   4  14   0      543.88      693.82    129.39 o
   5  14   0      121.50      157.88     83.67 o
   6  14   0      475.77      734.11    144.38 o
   7  14   0       43.14      -33.12     64.32 o
   8  14   0       73.85      -16.26     67.34 o
   9  14   0      692.37      803.23    167.70 o
  10  14   0        0.97       34.48     85.05 o
  11  14   0        9.87      -54.40    126.14 o
  12  14   0      195.79      131.56    108.91 o
   1  15   0     3969.26     4028.12    195.27 o
   2  15   0     1681.50     1776.06    124.66 o
   3  15   0      290.60      314.06     59.32 o
   4  15   0      260.41      309.00     93.30 o
   5  15   0     7556.25     8746.47    411.39 o
   6  15   0      509.95      358.15    106.94 o
   7  15   0     1082.39     1092.35    185.13 o
   8  15   0      420.85      278.03    116.22 o
   9  15   0        0.06      -25.09     79.64 o
  10  15   0       12.13      166.98     97.73 o
  11  15   0      779.06      562.99    162.10 o
   0  16   0     1438.88     1317.01    378.41 o
   1  16   0       28.31       18.03     43.01 o
   2  16   0     1016.32     1147.33    127.85 o
   3  16   0      644.29      579.86    123.70 o
   4  16   0      325.49      422.90    255.80 o
   5  16   0     1441.04     1374.04    198.05 o
   6  16   0      532.36      440.81    126.50 o
   7  16   0     1191.10      996.40    177.72 o
   8  16   0     1579.32     1687.81    230.55 o
   9  16   0      518.30      370.27    236.15 o
  10  16   0       46.86       50.36    108.59 o
  11  16   0       33.36      -73.59     92.74 o
   1  17   0      560.19      480.17    161.43 o
   2  17   0      498.66      587.40     85.55 o
   3  17   0      363.29      449.28    115.95 o
   4  17   0     1415.93     1263.50    286.43 o
   5  17   0     2356.01     2544.39    269.11 o
   6  17   0       72.63       16.68     74.36 o
   7  17   0       99.51       95.32    133.37 o
   8  17   0     1027.93      972.19    224.53 o
   9  17   0      323.02      169.19    113.34 o
  10  17   0      392.76      197.80    128.26 o
   0  18   0      221.55      337.79    100.35 o
   1  18   0     1238.10     1461.27    148.69 o
   2  18   0      264.27      151.82     65.57 o
   3  18   0       44.92       53.06     71.08 o
   4  18   0      436.88      216.72     90.41 o
   5  18   0     1302.32     1744.25    597.86 o
   6  18   0       20.79       94.40    126.96 o
   7  18   0      545.55      518.27    147.84 o
   8  18   0        5.57       83.58     86.05 o
   9  18   0      172.73      284.68    128.94 o
   1  19   0     1525.33     1733.80    164.50 o
   2  19   0      781.31      835.05    156.48 o
   3  19   0       17.80      -36.36     62.32 o
   4  19   0      135.83      174.89     94.48 o
   5  19   0      570.32      920.63    176.12 o
   6  19   0       79.75      118.51    153.42 o
   7  19   0     2254.95     2538.95    296.77 o
   8  19   0       29.02      -31.67     93.14 o
   9  19   0       39.87       42.02     98.83 o
   0  20   0     1251.24     1572.01    258.21 o
   1  20   0        7.70       81.88     62.20 o
   2  20   0       63.72      -21.10     76.99 o
   3  20   0       44.61       92.28     83.26 o
   4  20   0      185.75      202.41    106.50 o
   5  20   0     1132.84     1230.38    211.02 o
   6  20   0     1925.13     2288.81    372.08 o
   7  20   0       30.97       77.24    183.64 o
   8  20   0       89.07      -31.95     90.62 o
   1  21   0      363.81      537.78    102.65 o
   2  21   0      348.34      516.41    133.03 o
   3  21   0        1.40      -55.77     92.02 o
   4  21   0        9.34       38.19     92.26 o
   5  21   0      253.64      153.02    113.56 o
   6  21   0        3.09       11.83     97.23 o
   7  21   0      915.90      994.39    206.21 o
   0  22   0       69.04      -41.75    101.99 o
   1  22   0       96.36       52.61    118.62 o
   2  22   0       79.33       62.91     89.67 o
   3  22   0      585.64      583.86    154.00 o
   4  22   0      180.96       97.38    130.67 o
   5  22   0        9.50       41.17    106.61 o
   6  22   0      145.29      167.84    116.63 o
   1  23   0      233.22      284.01    149.64 o
   2  23   0      495.39      526.48    141.38 o
   3  23   0       37.69       78.97    100.57 o
   4  23   0      107.63      227.02    113.23 o
   5  23   0      262.63      224.47    136.50 o
   1  24   0       62.07       68.88    150.43 o
   2  24   0      648.56     1286.27    294.81 o
 -13   0   1      235.24      212.97    158.92 o
 -11   0   1       10.55       15.26     74.89 o
  -9   0   1     2539.73     2657.33    211.31 o
  -7   0   1     3763.36     3893.69    215.41 o
  -5   0   1       67.45       97.36     52.21 o
  -3   0   1      278.68       41.99     45.37 o
  -1   0   1     1592.96     1733.96     91.77 o
   3   0   1    21172.14    22033.59    493.67 o
   5   0   1     4881.44     5012.07    153.37 o
   7   0   1      676.99     1186.74     93.68 o
   9   0   1     2643.80     2919.89    311.36 o
  11   0   1      242.41      330.10    135.24 o
  13   0   1      256.87      133.66    165.62 o
 -14   1   1      407.57      411.27    221.32 o
 -13   1   1      584.66      879.81    175.18 o
 -12   1   1      901.42      915.93    116.24 o
 -11   1   1      172.69      157.83     62.88 o
 -10   1   1      909.70     1034.24    142.02 o
  -9   1   1       57.04      113.30     41.69 o
  -8   1   1      375.76      564.43    111.19 o
  -7   1   1      604.47      764.87    156.03 o
  -6   1   1        3.00        4.89     22.05 o
  -5   1   1      203.43      152.40     27.55 o
  -4   1   1     2885.10     2648.15    229.21 o
  -3   1   1     3044.14     2775.51    166.69 o
  -2   1   1       25.45        6.17      9.01 o
   1   1   1    12110.31    15011.80    451.21 o
   2   1   1     3416.45     3802.96    179.94 o
   3   1   1     2693.59     2859.38    120.10 o
   4   1   1     4716.14     4767.36    129.75 o
   5   1   1    12889.09    13393.72    235.03 o
   6   1   1        0.92        1.95     22.82 o
   7   1   1     1602.75     2181.96    191.92 o
   8   1   1     1187.27     1245.52     90.45 o
   9   1   1       11.60      -26.90     33.53 o
  10   1   1     2386.07     2477.84    166.01 o
  11   1   1     1348.45     1648.78    170.63 o
  12   1   1       79.85      205.28    104.21 o
  13   1   1      786.93      956.70    193.41 o
  14   1   1      820.56     1100.04    257.89 o
 -14   2   1      164.68      -90.62    151.29 o
 -13   2   1       75.41      -17.28     82.58 o
 -12   2   1      444.12      558.02    120.16 o
 -11   2   1       31.18        3.73     47.26 o
 -10   2   1      313.49      280.26     65.14 o
  -9   2   1      421.83      462.70     63.59 o
  -8   2   1     2312.13     2328.51     97.36 o
  -7   2   1       24.61      106.70     29.32 o
  -6   2   1     1032.23      998.12     66.05 o
  -5   2   1       14.32       19.55     19.98 o
  -4   2   1     1678.28     1326.56     71.78 o
  -3   2   1      737.19      564.78     77.70 o
  -2   2   1       78.55       47.81     25.97 o
  -1   2   1    10587.62    12050.31    370.46 o
   0   2   1    55580.63    63490.86   1075.19 o
   1   2   1     9360.36    10682.85    362.83 o
   2   2   1       21.39       35.26     24.49 o
   3   2   1     5791.20     5836.12    225.10 o
   4   2   1     3305.55     3383.07    121.45 o
   5   2   1     6843.94     7313.01    172.35 o
   6   2   1     7637.08     7804.28    190.01 o
   7   2   1     4234.76     5584.21    314.44 o
   8   2   1      580.99      582.58     65.80 o
   9   2   1      836.35      767.65     91.12 o
  10   2   1      178.52      276.02     81.03 o
  11   2   1       84.11       38.83     64.80 o
  12   2   1     1538.46     1570.94    192.14 o
  13   2   1       43.03      -21.82     91.82 o
  14   2   1      536.49      584.34    166.71 o
 -14   3   1       70.10       71.28    122.79 o
 -13   3   1     1186.89     1289.61    206.94 o
 -12   3   1      418.17      532.05    115.41 o
 -11   3   1      658.91      811.37    106.33 o
 -10   3   1      241.07      290.57     60.49 o
  -9   3   1      305.86      401.46     59.70 o
  -8   3   1      276.56      230.62     99.39 o
  -7   3   1     1808.32     1673.03     90.83 o
  -6   3   1       28.36       26.22     23.80 o
  -5   3   1       17.35       -8.55     20.46 o
  -4   3   1      707.30      800.06     62.15 o
  -3   3   1      669.47      696.25     41.96 o
  -2   3   1    13201.87    13620.40    256.71 o
  -1   3   1    19088.14    21080.90    615.39 o
   0   3   1     4994.96     5266.36    200.16 o
   1   3   1    41732.03    45741.56    713.17 o
   2   3   1     4827.76     4529.55    133.50 o
   3   3   1     6043.24     6879.43    146.88 o
   4   3   1      339.14      253.58     36.89 o
   5   3   1    13560.52    14616.96    281.50 o
   6   3   1     2564.10     2833.61    161.52 o
   7   3   1     8462.24     9578.65    316.79 o
   8   3   1      501.20      601.38    109.89 o
   9   3   1      440.99      533.66     66.28 o
  10   3   1       45.19       -5.69     52.41 o
  11   3   1      775.66      913.74    163.41 o
  12   3   1      136.19      130.77     90.17 o
  13   3   1     1545.04     1669.33    509.04 o
  14   3   1      216.73      458.49    133.80 o
 -14   4   1      180.35      200.02    161.55 o
 -13   4   1       13.36      118.25    108.24 o
 -12   4   1       33.74       68.57     69.77 o
 -11   4   1      531.08      556.53    108.12 o
 -10   4   1      854.04      827.03     87.05 o
  -9   4   1        7.20       51.69     44.37 o
  -8   4   1      145.51       85.91     41.32 o
  -7   4   1        3.42      -13.69     23.55 o
  -6   4   1      186.26      148.98     32.59 o
  -5   4   1      975.55      996.23     76.98 o
  -4   4   1     1025.15     1213.32     57.14 o
  -3   4   1      174.76       91.00     24.69 o
  -2   4   1     7007.94     6901.24    163.07 o
  -1   4   1     2022.75     1970.68    144.45 o
   0   4   1     4378.02     4787.87    209.16 o
   1   4   1       36.19       24.60     16.87 o
   2   4   1     2010.83     2103.18    102.40 o
   3   4   1     6624.50     6442.46    145.14 o
   4   4   1      895.36      923.02     60.83 o
   5   4   1     1038.45     1139.15     74.85 o
   6   4   1       68.86       67.30     35.48 o
   7   4   1      511.46      332.89    155.85 o
   8   4   1      218.53      125.19     46.90 o
   9   4   1     1839.22     1842.15    143.01 o
  10   4   1      187.47      137.30     60.29 o
  11   4   1      251.88      182.47     86.58 o
  12   4   1      120.51      133.18     82.65 o
  13   4   1      529.56      469.15    122.64 o
  14   4   1      238.11      255.49    328.32 o
 -14   5   1      741.97     1250.54    218.17 o
 -13   5   1      256.50      243.45    128.05 o
 -12   5   1        1.99      156.21     78.24 o
 -11   5   1        3.31       95.15     77.19 o
 -10   5   1        6.30       61.16     48.24 o
  -9   5   1      451.68      439.90     65.30 o
  -8   5   1      539.76      474.07     62.66 o
  -7   5   1        2.43       23.35     32.52 o
  -6   5   1     1936.17     2063.67    113.39 o
  -5   5   1       37.60      -15.70     23.04 o
  -4   5   1      122.39       71.76     23.37 o
  -3   5   1     6704.84     6601.33    153.21 o
  -2   5   1     1859.46     1760.56     82.42 o
  -1   5   1      865.80      678.60    130.73 o
   0   5   1      477.82      157.56     68.96 o
   1   5   1    15918.16    16529.83    378.98 o
   2   5   1     5498.35     5240.26    174.38 o
   3   5   1       47.65       25.70     32.64 o
   4   5   1     9806.16    10673.84    222.60 o
   5   5   1       54.39       34.12     26.98 o
   6   5   1      127.54      128.29     37.15 o
   7   5   1       17.85       17.01     32.62 o
   8   5   1     4860.87     4836.99    184.58 o
   9   5   1       20.66       -8.48     37.15 o
  10   5   1      251.24      329.67    115.50 o
  11   5   1      230.60      209.18     82.56 o
  12   5   1      139.69      102.21     74.99 o
  13   5   1        7.68       23.84     80.82 o
  14   5   1      615.89      727.63    180.32 o
 -14   6   1       76.73      202.18    132.08 o
 -13   6   1        4.52       11.63    101.50 o
 -12   6   1      149.84      260.97     89.17 o
 -11   6   1     1408.75     1488.12    140.17 o
 -10   6   1      553.55      640.60     91.01 o
  -9   6   1      145.96      104.61     44.97 o
  -8   6   1     1098.40     1047.30    101.29 o
  -7   6   1      233.86      214.48     60.95 o
  -6   6   1       97.82       29.36     21.41 o
  -5   6   1     1234.42     1087.60    112.84 o
  -4   6   1     1929.78     1995.08     99.89 o
  -3   6   1     8087.07     8187.37    233.85 o
  -2   6   1    14767.08    15053.00    307.49 o
  -1   6   1     1107.05      987.51    101.89 o
   0   6   1        5.33       36.80     23.89 o
   1   6   1    11587.66    11976.01    311.07 o
   2   6   1    20670.63    22111.64    362.60 o
   3   6   1    14684.61    14965.25    307.79 o
   4   6   1    15659.81    17379.74    394.93 o
   5   6   1     1778.87     1731.25    133.74 o
   6   6   1     3553.69     3325.63    128.25 o
   7   6   1      782.90      883.70     82.78 o
   8   6   1     3646.56     3948.46    199.68 o
   9   6   1     2437.44     2748.10    163.60 o
  10   6   1      820.10      830.64    127.76 o
  11   6   1     1577.76     1266.23    162.41 o
  12   6   1      800.77      942.09    150.17 o
  13   6   1       34.97       -3.60     81.50 o
  14   6   1       85.64      159.04    108.52 o
 -14   7   1        6.40      131.09    127.50 o
 -13   7   1        9.51       56.15    143.63 o
 -12   7   1       44.45      105.93    105.77 o
 -11   7   1     1329.51     1284.70    167.20 o
 -10   7   1      109.24      199.32     67.32 o
  -9   7   1      494.84      472.68     79.04 o
  -8   7   1       28.25       31.51     39.72 o
  -7   7   1      760.59      820.17    128.43 o
  -6   7   1     1058.58     1169.57    121.53 o
  -5   7   1      535.60      538.49     58.54 o
  -4   7   1      328.91      314.91     44.76 o
  -3   7   1    10230.67     9926.02    243.68 o
  -2   7   1     9284.52     9155.40    226.09 o
  -1   7   1     1616.66     1481.24    125.98 o
   0   7   1     1900.87     1833.11     97.89 o
   1   7   1    17177.48    18107.15    360.15 o
   2   7   1     4866.07     4841.31    178.10 o
   3   7   1        0.51       14.46     21.75 o
   4   7   1     2527.77     2828.66    114.30 o
   5   7   1        7.85       -7.92     34.52 o
   6   7   1      226.28      143.17     54.59 o
   7   7   1     3515.89     3395.91    194.75 o
   8   7   1      318.66      223.51     68.06 o
   9   7   1       40.86      107.69     58.87 o
  10   7   1        0.44       20.76     42.27 o
  11   7   1     1286.19     1238.05    154.72 o
  12   7   1      185.65      105.00    119.13 o
  13   7   1      685.56      813.21    145.52 o
 -14   8   1       72.19      126.88    206.53 o
 -13   8   1      308.50      442.74    247.99 o
 -12   8   1       43.66      114.65    124.37 o
 -11   8   1        0.56       -9.13     53.44 o
 -10   8   1       27.31       -5.86     41.63 o
  -9   8   1      423.14      507.26     97.45 o
  -8   8   1       37.28       77.20     57.71 o
  -7   8   1      256.28      229.20     69.67 o
  -6   8   1     1313.45     1290.46    220.40 o
  -5   8   1       16.97       24.14     28.33 o
  -4   8   1       63.89       65.76     36.58 o
  -3   8   1     2552.26     2542.41    120.53 o
  -2   8   1     2006.18     1983.17    105.66 o
  -1   8   1     2331.72     2430.75     96.82 o
   0   8   1      820.65     1074.40     83.04 o
   1   8   1     1443.71     1207.89    132.62 o
   2   8   1      872.20      826.75     89.96 o
   3   8   1     1410.97     1472.15    123.42 o
   4   8   1     1199.67      932.14     72.75 o
   5   8   1      321.22      271.69     64.67 o
   6   8   1     1834.01     1709.43    152.76 o
   7   8   1       16.79       -7.62     50.18 o
   8   8   1      614.41      513.03     95.26 o
   9   8   1      439.29      249.77    103.46 o
  10   8   1      100.90       61.44     49.37 o
  11   8   1       85.29       11.03     53.43 o
  12   8   1     1379.15     1313.45    211.61 o
  13   8   1       75.97       -4.62     84.99 o
 -13   9   1      190.66       49.84    112.93 o
 -12   9   1       69.23       32.73     76.63 o
 -11   9   1       21.51      136.24     59.92 o
 -10   9   1     1524.23     1607.20    174.26 o
  -9   9   1      235.73      290.81     80.68 o
  -8   9   1       62.73       40.77     52.83 o
  -7   9   1       65.67      103.51     69.46 o
  -6   9   1        1.21       39.33     53.87 o
  -5   9   1      226.30      308.23     54.56 o
  -4   9   1     4800.04     4946.21    261.60 o
  -3   9   1     4193.89     4017.05    151.89 o
  -2   9   1     4173.52     3965.42    150.33 o
  -1   9   1      408.44      393.51     51.89 o
   0   9   1      690.66      885.32     82.73 o
   1   9   1     3117.03     2763.61    103.12 o
   2   9   1     6421.89     6382.00    353.99 o
   3   9   1        4.24        6.56     23.50 o
   4   9   1     7789.01     7729.03    193.06 o
   5   9   1      300.10      154.16     57.23 o
   6   9   1        0.79      -15.19     46.43 o
   7   9   1       13.30       16.79     49.00 o
   8   9   1     2005.34     2318.87    186.51 o
   9   9   1      133.70       77.51     61.11 o
  10   9   1      694.67      701.06    118.47 o
  11   9   1      213.55      285.12     75.34 o
  12   9   1       66.31       29.37     70.50 o
  13   9   1      111.43       94.79     88.63 o
 -13  10   1       43.66       57.48    110.65 o
 -12  10   1       16.65       29.07     77.94 o
 -11  10   1      398.93      446.31    105.62 o
 -10  10   1      494.84      421.57     97.58 o
  -9  10   1      634.39      767.06    118.08 o
  -8  10   1        2.47      -46.75     49.34 o
  -7  10   1      109.75      142.11     89.46 o
  -6  10   1     1348.06     1330.91    172.70 o
  -5  10   1      135.76       67.03     40.70 o
  -4  10   1     1082.72     1155.86     98.90 o
  -3  10   1     4990.67     4856.27    272.94 o
  -2  10   1      446.05      463.39     68.03 o
  -1  10   1     3821.03     3951.91    151.37 o
   0  10   1        7.49       23.04     29.51 o
   1  10   1     1632.18     1670.77     95.23 o
   2  10   1      160.30      159.17     38.32 o
   3  10   1    19708.62    20436.94    366.53 o
   4  10   1      298.10      371.73     66.84 o
   5  10   1      201.82      144.44     58.21 o
   6  10   1       39.71      -29.09     45.34 o
   7  10   1       89.56       47.53     50.07 o
   8  10   1       51.93       17.49     50.09 o
   9  10   1     3633.40     4204.29    256.20 o
  10  10   1      646.76      433.47     99.17 o
  11  10   1      613.72      546.90     94.45 o
  12  10   1        5.64      102.66     82.32 o
  13  10   1      202.51      149.55    120.19 o
 -13  11   1      465.03      422.26    157.11 o
 -12  11   1      112.46      307.72    100.04 o
 -11  11   1      288.50      302.01     94.35 o
 -10  11   1     1497.24     1708.83    185.98 o
  -9  11   1       28.30        9.31     54.23 o
  -8  11   1      325.02      216.02     76.15 o
  -7  11   1        8.59       59.59     65.56 o
  -6  11   1       18.47       67.91     63.05 o
  -5  11   1       21.60      -19.30     62.37 o
  -4  11   1     2371.42     2312.90    174.32 o
  -3  11   1      528.07      613.42     80.39 o
  -2  11   1     1149.97      947.34     95.18 o
  -1  11   1      335.94      299.57     52.92 o
   0  11   1       69.77       15.62     30.79 o
   1  11   1       71.29       65.58     34.23 o
   2  11   1     3332.22     3425.37    127.94 o
   3  11   1       21.36       29.74     30.50 o
   4  11   1     3460.34     3216.19    140.06 o
   5  11   1      714.49      667.59    103.64 o
   6  11   1       64.54       59.77     50.29 o
   7  11   1      131.21      134.67     61.58 o
   8  11   1     1589.90     1366.24    154.52 o
   9  11   1      394.49      297.65    100.83 o
  10  11   1     1190.84     1048.15    208.56 o
  11  11   1     1052.03      970.93    147.89 o
  12  11   1       11.85      -74.65     74.65 o
  13  11   1      183.10      218.81    135.91 o
 -12  12   1     1190.93     1161.52    242.23 o
 -11  12   1      108.87       96.12     80.30 o
 -10  12   1      268.74      125.09     77.55 o
  -9  12   1       76.41       38.78     68.67 o
  -8  12   1      309.86      300.05    102.90 o
  -7  12   1      202.61      242.77     86.12 o
  -6  12   1      788.10      887.43    155.63 o
  -5  12   1        8.21      -42.34     43.97 o
  -4  12   1     1602.96     1691.56    139.67 o
  -3  12   1      648.32      548.81     80.01 o
  -2  12   1        2.96      -13.81     29.04 o
  -1  12   1     1852.68     2007.28    115.11 o
   0  12   1     1639.26     1789.56    170.27 o
   1  12   1     4064.70     4304.48    151.10 o
   2  12   1      880.89      828.66     79.18 o
   3  12   1      253.99      255.18     50.24 o
   4  12   1      404.18      434.23    107.58 o
   5  12   1     1252.67     1211.31    166.38 o
   6  12   1     1860.14     1827.70    172.54 o
   7  12   1      526.66      512.55    102.13 o
   8  12   1      283.49      248.31     79.38 o
   9  12   1      426.39      455.91    104.86 o
  10  12   1      540.32      369.00    116.96 o
  11  12   1       11.70       64.80     70.63 o
  12  12   1      627.90      466.82    111.65 o
 -12  13   1        0.24       -7.42    266.70 o
 -11  13   1      364.96      439.81    137.36 o
 -10  13   1       41.16       -0.57    109.04 o
  -9  13   1       30.62       71.98     81.16 o
  -8  13   1      286.76      231.80    126.71 o
  -7  13   1      290.88      331.42    180.44 o
  -6  13   1       31.09       98.68     74.50 o
  -5  13   1     1265.62     1266.87    178.71 o
  -4  13   1     1965.66     2156.05    148.68 o
  -3  13   1       61.33       51.35     36.14 o
  -2  13   1      469.24      248.59    126.61 o
  -1  13   1      164.37      102.35     41.15 o
   0  13   1     1565.03     1732.88    208.75 o
   1  13   1     1732.04     1810.82    115.44 o
   2  13   1     2536.27     2381.73    127.31 o
   3  13   1      261.13      225.34     47.32 o
   4  13   1     2589.52     2234.78    303.95 o
   5  13   1     2999.81     2770.73    546.65 o
   6  13   1       39.21       64.53     66.06 o
   7  13   1      160.81      169.65     84.99 o
   8  13   1       21.18      -13.01     57.73 o
   9  13   1       18.12       35.15     81.24 o
  10  13   1      964.36      655.27    129.99 o
  11  13   1     1304.59     1308.20    176.91 o
  12  13   1       22.31       -4.57     82.98 o
 -12  14   1       26.59       24.30    106.56 o
 -11  14   1      131.97      177.09    114.33 o
 -10  14   1       11.63      -62.57    162.34 o
  -9  14   1      574.28      515.24    143.32 o
  -8  14   1       63.82       54.58     73.98 o
  -7  14   1        1.35       44.52     72.32 o
  -6  14   1      158.96      115.06     94.22 o
  -5  14   1      871.53      739.30    237.59 o
  -4  14   1     1300.99     1247.31    127.82 o
  -3  14   1     2490.61     2709.14    143.20 o
  -2  14   1      165.44       75.27     38.97 o
  -1  14   1        6.23       19.75     36.70 o
   0  14   1      287.51      200.77     83.11 o
   1  14   1     1641.80     1950.03    126.32 o
   2  14   1     1257.63     1402.64    109.98 o
   3  14   1     1387.15     1226.84    117.29 o
   4  14   1      742.96      728.55    131.76 o
   5  14   1     2221.22     2159.36    227.90 o
   6  14   1        3.85      -51.25     51.25 o
   7  14   1      869.25      922.60    196.49 o
   8  14   1       62.41       13.90     73.71 o
   9  14   1     2238.25     2574.22    234.77 o
  10  14   1      292.15      230.19    139.54 o
  11  14   1       58.05      -70.36     70.36 o
 -11  15   1        3.21       46.07     97.09 o
 -10  15   1      768.97      938.66    187.42 o
  -9  15   1      284.78      126.54    122.32 o
  -8  15   1      850.68      848.26    170.96 o
  -7  15   1       64.17       -3.38    166.95 o
  -6  15   1       12.93       76.02     77.18 o
  -5  15   1      150.70      191.57     83.46 o
  -4  15   1     5104.28     5807.31    511.46 o
  -3  15   1        6.36      -22.12     36.73 o
  -2  15   1      293.91      215.60     80.67 o
  -1  15   1        0.90       39.69     39.05 o
   0  15   1        5.34       -8.43     37.26 o
   1  15   1      101.60      -13.33     41.11 o
   2  15   1     2663.39     2964.51    171.08 o
   3  15   1        0.83       80.45     63.52 o
   4  15   1     1021.05      715.66    135.40 o
   5  15   1     1635.78     1953.41    258.82 o
   6  15   1      217.93      245.44     94.79 o
   7  15   1       19.86       49.28     97.85 o
   8  15   1      802.57      730.48    159.56 o
   9  15   1        0.01      -68.78     72.26 o
  10  15   1     1129.48     1126.53    245.58 o
  11  15   1       46.63      -18.12    168.42 o
 -11  16   1        4.93      -27.55     92.04 o
 -10  16   1       64.96       90.24     99.54 o
  -9  16   1      521.49      659.78    159.07 o
  -8  16   1      273.56      321.45    115.88 o
  -7  16   1       18.38        3.85     95.84 o
  -6  16   1     1853.63     2086.37    253.56 o
  -5  16   1        6.78      -55.59     57.00 o
  -4  16   1       47.32      123.75     77.48 o
  -3  16   1      180.80      189.50     54.09 o
  -2  16   1       41.86        4.28     37.39 o
  -1  16   1      569.21      613.36    108.23 o
   0  16   1     2398.70     2485.55    254.51 o
   1  16   1        1.90       16.71     41.63 o
   2  16   1       98.95       98.30     80.74 o
   3  16   1       67.82      128.31     85.87 o
   4  16   1     1156.38      981.92    332.27 o
   5  16   1      825.68      887.49    153.50 o
   6  16   1     2750.48     3164.15    292.05 o
   7  16   1      969.53      791.99    162.58 o
   8  16   1       39.59      120.58     86.25 o
   9  16   1      204.87      125.61    261.09 o
  10  16   1       52.98      164.10    146.15 o
  11  16   1      140.92      103.49    112.25 o
 -10  17   1       91.89       53.84     92.63 o
  -9  17   1        2.77      -30.35     79.72 o
  -8  17   1        0.27      129.60    140.14 o
  -7  17   1      905.30      767.00    160.42 o
  -6  17   1      612.62      583.64    160.58 o
  -5  17   1      526.62      672.88    217.91 o
  -4  17   1       39.40      -16.86     60.31 o
  -3  17   1       14.94       16.61     73.25 o
  -2  17   1      407.68      304.14    112.65 o
  -1  17   1     2466.56     2924.27    217.27 o
   0  17   1      553.10      412.63    118.66 o
   1  17   1      217.77      241.80     61.50 o
   2  17   1      123.54      110.77     62.41 o
   3  17   1      227.78      309.27    101.41 o
   4  17   1       27.71       42.75     66.83 o
   5  17   1     2242.72     2792.80    277.64 o
   6  17   1     1664.60     1447.97    212.26 o
   7  17   1      619.03      564.62    140.30 o
   8  17   1       85.32      102.61    180.15 o
   9  17   1       24.23        1.41    186.38 o
  10  17   1      130.53      155.06    219.78 o
 -10  18   1        0.36      -68.06     89.59 o
  -9  18   1      213.43      535.05    143.13 o
  -8  18   1      222.73      165.54    101.84 o
  -7  18   1      103.11       63.10     77.80 o
  -6  18   1     1563.23     1685.68    237.95 o
  -5  18   1      844.60      706.45    155.70 o
  -4  18   1      595.49      868.18    200.95 o
  -3  18   1      606.61      522.82    125.60 o
  -2  18   1       53.13       47.15     48.16 o
  -1  18   1      117.71      135.53     55.73 o
   0  18   1     2794.96     3240.29    249.71 o
   1  18   1      164.27      195.33     68.72 o
   2  18   1       52.98      -55.92     64.40 o
   3  18   1      183.54      187.04     92.78 o
   4  18   1     2109.07     2382.96    436.35 o
   5  18   1     1526.46     1722.70    232.50 o
   6  18   1     3628.31     3674.03    334.33 o
   7  18   1      401.10      263.19    176.05 o
   8  18   1      411.90      456.92    129.21 o
   9  18   1      543.05      702.20    176.56 o
  -8  19   1      506.71      652.56    159.66 o
  -7  19   1      336.80      500.07    147.64 o
  -6  19   1      350.42      275.52    111.33 o
  -5  19   1      476.15      341.49    128.53 o
  -4  19   1      215.66      409.19    122.51 o
  -3  19   1        0.45      -62.80     63.03 o
  -2  19   1      901.33     1017.43    131.75 o
  -1  19   1      720.04      887.74    157.53 o
   0  19   1       37.23       99.96     61.94 o
   1  19   1        2.18      -48.11     48.11 o
   2  19   1      441.43      322.67    104.61 o
   3  19   1        3.14       51.83     67.94 o
   4  19   1      126.96      183.40     95.92 o
   5  19   1       14.26      -67.52     82.95 o
   6  19   1      173.07        0.12     86.86 o
   7  19   1      183.69      108.40    102.54 o
   8  19   1      590.16      737.55    175.04 o
  -8  20   1       30.63      -36.27    100.69 o
  -7  20   1      407.40      411.43    139.87 o
  -6  20   1      122.11       58.90    124.63 o
  -5  20   1      574.17      905.24    182.81 o
  -4  20   1        1.98      133.42    101.99 o
  -3  20   1      319.63      361.47    113.36 o
  -2  20   1       73.96      119.04     88.51 o
  -1  20   1      474.81      642.34     96.76 o
   0  20   1       54.97       75.89     71.65 o
   1  20   1      284.02      423.04     97.68 o
   2  20   1      129.96       76.96    104.36 o
   3  20   1      479.85      578.16    140.91 o
   4  20   1      125.20      192.50    111.21 o
   5  20   1       14.62       -8.71     82.46 o
   6  20   1      132.22      123.37    110.06 o
   7  20   1      426.12      492.16    235.90 o
   8  20   1       74.30       22.32     84.87 o
  -7  21   1      461.64      475.28    260.69 o
  -6  21   1       45.76      119.68    104.19 o
  -5  21   1      297.64      275.40    206.64 o
  -4  21   1      191.15      163.75    103.19 o
  -3  21   1       31.23      148.16     92.58 o
  -2  21   1     1076.17     1070.47    184.02 o
  -1  21   1     1762.55     1959.96    226.68 o
   0  21   1        7.38       65.61     70.81 o
   1  21   1     1266.41     1592.47    219.36 o
   2  21   1      325.97      358.25    121.15 o
   3  21   1       11.32       83.16    109.29 o
   4  21   1       95.54       87.80     93.17 o
   5  21   1       68.86      116.28    102.19 o
   6  21   1       66.64      -20.14     96.17 o
   7  21   1      592.27      435.35    145.67 o
  -6  22   1     1412.22     1621.56    253.52 o
  -5  22   1      207.42      342.93    128.78 o
  -4  22   1       16.67       35.57     94.46 o
  -3  22   1        7.86       64.98     95.65 o
  -2  22   1      355.04      193.25    132.51 o
  -1  22   1       89.85      171.55    100.70 o
   0  22   1     1340.01     2074.54    359.08 o
   1  22   1       28.57       14.71     82.98 o
   2  22   1       35.95      168.60     94.02 o
   3  22   1      147.23      161.67     95.05 o
   4  22   1        7.26      107.91     90.91 o
   5  22   1       51.35      -42.13     93.59 o
   6  22   1     1138.15     1357.25    237.94 o
  -5  23   1       69.84       78.64    114.84 o
  -4  23   1       55.98       16.70    100.54 o
  -3  23   1       22.51      -93.55     93.55 o
  -2  23   1        3.16     -115.74    129.20 o
  -1  23   1     1135.81     1949.16    344.26 o
   0  23   1       70.07      255.01    168.13 o
   1  23   1      312.54      506.35    195.12 o
   2  23   1        0.81      128.13    105.33 o
   3  23   1       26.22       40.61     94.82 o
   4  23   1        2.40       38.24    115.06 o
  -2  24   1      118.34      368.44    161.08 o
  -1  24   1      120.25       19.00    129.77 o
   0  24   1       13.30      124.37    144.74 o
   1  24   1        4.12       12.67    130.20 o
   2  24   1      167.59      101.06    110.94 o
 -12   0   2      391.97      428.92    168.10 o
 -10   0   2       17.38      -96.30     96.30 o
  -8   0   2      627.46      690.35     85.54 o
  -6   0   2      209.42       89.20     68.41 o
  -4   0   2     1478.13     1658.67    166.84 o
   2   0   2    54197.23    62513.43   1202.55 o
   4   0   2     3805.54     3784.92    165.61 o
   6   0   2     3362.62     3693.67    137.78 o
   8   0   2       96.43      110.96     62.92 o
  10   0   2      408.84      284.39    133.87 o
  12   0   2     1791.78     1806.15    335.33 o
  14   0   2      130.59      408.53    230.32 o
 -13   1   2      352.89      334.93    166.66 o
 -12   1   2       38.60       97.39     60.15 o
 -11   1   2      390.88      316.59     92.06 o
 -10   1   2     3769.73     4129.36    190.65 o
  -9   1   2      712.06      864.86     82.43 o
  -8   1   2      140.79      259.91     50.48 o
  -7   1   2      629.65      625.13     60.02 o
  -6   1   2     1415.98     1719.67     93.08 o
  -5   1   2     1310.34     1241.94     84.68 o
  -4   1   2     1260.16     1134.30    112.54 o
  -3   1   2       33.66       11.59     10.80 o
  -2   1   2    13962.92    15377.87    472.01 o
   2   1   2     6701.66     8043.49    209.72 o
   3   1   2       56.81       47.74     21.95 o
   4   1   2      749.17      569.91     56.58 o
   5   1   2     5235.63     5647.33    136.26 o
   6   1   2        7.63       46.75     38.72 o
   7   1   2      826.03      838.63     57.48 o
   8   1   2       38.60       26.87     31.21 o
   9   1   2        1.33      -30.51     33.89 o
  10   1   2      539.01      347.10     88.04 o
  11   1   2       13.75      -44.80     71.45 o
  12   1   2       23.62      -13.55     86.49 o
  13   1   2      220.98      598.09    215.10 o
  14   1   2      231.05      343.34    152.23 o
 -14   2   2       46.60      -51.68    137.69 o
 -13   2   2      169.41      245.39    117.40 o
 -12   2   2      108.56      181.44     67.37 o
 -11   2   2      362.85      358.93     91.47 o
 -10   2   2      810.47     1034.77     95.22 o
  -9   2   2     1937.32     2076.74    118.57 o
  -8   2   2      382.06      552.46    108.97 o
  -7   2   2        5.60       16.14     21.09 o
  -6   2   2     1262.58     1174.79     65.54 o
  -5   2   2        6.87       12.04     20.77 o
  -4   2   2       36.96       15.13     17.16 o
  -3   2   2      274.33      154.80     29.61 o
  -2   2   2    20834.75    21636.53    463.63 o
  -1   2   2      436.65      360.32     44.28 o
   0   2   2     1601.11     1457.58     46.65 o
   2   2   2      162.97       67.03     39.47 o
   3   2   2      537.15      532.25     47.23 o
   4   2   2     1579.85     1638.30     84.48 o
   5   2   2     1984.75     2066.43    124.50 o
   6   2   2     3679.45     3580.58    115.72 o
   7   2   2      169.76      259.12     53.37 o
   8   2   2      385.33      415.56     84.12 o
   9   2   2      793.90      732.31     90.31 o
  10   2   2      944.80     1109.50    140.07 o
  11   2   2       20.44      -18.49     67.81 o
  12   2   2      507.68      561.10    151.18 o
  13   2   2      160.54      275.45    123.49 o
  14   2   2      358.85      492.26    274.23 o
 -14   3   2      544.04      677.79    246.59 o
 -13   3   2       79.36       55.63    102.52 o
 -12   3   2        8.03       76.03    173.39 o
 -11   3   2      314.13      282.13     69.49 o
 -10   3   2      126.01      198.70     53.73 o
  -9   3   2       16.02       -0.73     34.68 o
  -8   3   2     4304.67     4300.63    136.46 o
  -7   3   2      329.03      295.27     57.31 o
  -6   3   2      107.30       83.28     38.13 o
  -5   3   2      104.05       90.32     22.65 o
  -4   3   2       30.38      -14.00     22.34 o
  -3   3   2     4280.19     3939.44     98.09 o
  -2   3   2    11086.24    10410.90    218.21 o
  -1   3   2      584.08      460.21     53.61 o
   0   3   2      209.89      174.08     29.35 o
   1   3   2     1349.08     1333.77     77.92 o
   2   3   2    18778.27    18673.55    433.40 o
   3   3   2       16.16        0.11     28.97 o
   4   3   2     4531.83     4349.02    118.24 o
   5   3   2    11787.43    13105.61    303.18 o
   6   3   2      991.53     1026.88    217.98 o
   7   3   2      580.74      572.01     60.99 o
   8   3   2      848.29      729.93     72.60 o
   9   3   2       94.04       52.36     43.91 o
  10   3   2     1061.50     1125.53    141.86 o
  11   3   2      119.62       72.65     67.84 o
  12   3   2      224.91      122.93    104.11 o
  13   3   2        1.16      -36.42     80.77 o
  14   3   2      180.57      152.99    113.21 o
 -14   4   2      138.73      139.27    171.09 o
 -13   4   2        1.52       59.00     99.12 o
 -12   4   2      501.36     1051.53    185.68 o
 -11   4   2       39.40      105.96     53.37 o
 -10   4   2      414.43      235.03    110.77 o
  -9   4   2      542.33      460.01    166.56 o
  -8   4   2      229.12      194.89     55.53 o
  -7   4   2      766.16      720.66     82.16 o
  -6   4   2     1588.53     1589.88     84.23 o
  -5   4   2     2928.28     2814.71    114.68 o
  -4   4   2      429.23      309.25     37.48 o
  -3   4   2      299.17      255.19     42.51 o
  -2   4   2     7683.31     7076.28    173.02 o
  -1   4   2     5825.68     5357.59    169.59 o
   0   4   2     6804.47     6375.49    252.63 o
   1   4   2      838.24      901.60     57.91 o
   2   4   2     2379.14     2385.16     74.57 o
   3   4   2       42.59       53.41     32.24 o
   4   4   2     3821.71     3631.55    143.98 o
   5   4   2     2269.30     2311.11     93.32 o
   6   4   2     3826.16     3899.81    167.60 o
   7   4   2      650.46      683.54     83.42 o
   8   4   2     1477.53     1449.93    116.16 o
   9   4   2        7.34        2.83     38.32 o
  10   4   2       73.62       50.20     52.57 o
  11   4   2       73.47       84.04     67.22 o
  12   4   2        7.75       53.85     75.19 o
  13   4   2        2.48       17.38    103.63 o
  14   4   2      159.18       49.20    112.44 o
 -14   5   2       64.28      -13.08    104.56 o
 -13   5   2       83.93      250.87    121.01 o
 -12   5   2      295.38      206.09    107.99 o
 -11   5   2       30.36       -9.33     44.90 o
 -10   5   2        2.64       52.03     44.52 o
  -9   5   2     1151.77     1112.58    109.12 o
  -8   5   2       35.93       15.60     35.31 o
  -7   5   2     1827.39     1790.45     89.32 o
  -6   5   2      708.94      655.77     47.49 o
  -5   5   2     8117.32     8232.99    175.87 o
  -4   5   2     1040.49      924.41     71.55 o
  -3   5   2      532.25      435.06     54.20 o
  -2   5   2      945.29     1031.12    174.23 o
  -1   5   2       19.40       12.59     24.22 o
   0   5   2       56.83       57.88     35.67 o
   1   5   2     4540.72     4183.52    111.50 o
   2   5   2      197.28      261.21     34.08 o
   3   5   2        2.20       16.90     32.40 o
   4   5   2     6630.17     7129.93    163.24 o
   5   5   2     8488.94     8409.00    236.34 o
   6   5   2     1336.74     1486.85     89.71 o
   7   5   2     3322.55     3492.11    180.05 o
   8   5   2      597.47      607.56    114.81 o
   9   5   2      225.86      131.46     53.31 o
  10   5   2       58.00       76.78     62.07 o
  11   5   2       96.38       97.97     72.79 o
  12   5   2        1.28       47.01     65.72 o
  13   5   2      152.17      238.39    182.39 o
  14   5   2      280.89      179.76    132.59 o
 -14   6   2      495.22      521.74    158.57 o
 -13   6   2       39.64      106.32    113.27 o
 -12   6   2     1066.94     1047.88    187.37 o
 -11   6   2      285.08      336.45     88.66 o
 -10   6   2     1025.30     1040.75    112.56 o
  -9   6   2      845.70      494.75    156.40 o
  -8   6   2     1334.80     1230.88     95.31 o
  -7   6   2     5566.12     6093.56    234.74 o
  -6   6   2     6654.59     7081.94    228.65 o
  -5   6   2      107.13      157.66     38.76 o
  -4   6   2     1031.37      904.76     77.82 o
  -3   6   2       23.34       33.78     29.26 o
  -2   6   2       97.19      154.76     38.56 o
  -1   6   2      208.99      119.36     33.97 o
   0   6   2     2449.59     2676.14    176.48 o
   1   6   2      523.52      505.30     51.20 o
   2   6   2     1031.83      882.68     94.24 o
   3   6   2    10845.72    11888.06    373.58 o
   4   6   2      403.78      384.59     64.71 o
   5   6   2       84.94      121.70     45.73 o
   6   6   2      689.96      697.56    153.78 o
   7   6   2      124.01       97.78     52.20 o
   8   6   2      527.86      591.10     96.84 o
   9   6   2       17.07       54.62     47.21 o
  10   6   2       16.71       17.80     55.67 o
  11   6   2       81.83      135.75    100.80 o
  12   6   2       65.84      -36.96     68.91 o
  13   6   2      756.31      852.25    143.23 o
 -14   7   2        7.88      -55.29    111.38 o
 -13   7   2      102.48      159.76    118.45 o
 -12   7   2        0.81      -74.86     74.86 o
 -11   7   2       13.88       73.39     64.17 o
 -10   7   2     1611.26     1758.27    171.39 o
  -9   7   2       90.05       44.19     44.17 o
  -8   7   2      209.50      241.34     62.07 o
  -7   7   2      385.81      385.77     75.36 o
  -6   7   2       96.70       82.11     33.08 o
  -5   7   2        0.55       12.92     27.07 o
  -4   7   2       89.13       51.95     42.27 o
  -3   7   2    13718.16    14088.63    315.40 o
  -2   7   2      646.44      738.90     71.74 o
  -1   7   2       75.47       15.30     30.29 o
   0   7   2      921.81      773.07    116.77 o
   1   7   2       53.14       32.52     25.10 o
   2   7   2     6661.18     6278.55    158.87 o
   3   7   2       15.18       18.98     18.22 o
   4   7   2      460.33      498.47    105.65 o
   5   7   2      255.11      269.96     63.20 o
   6   7   2      327.04      335.71     71.48 o
   7   7   2       24.21      -39.35     40.62 o
   8   7   2     6257.81     6225.72    390.07 o
   9   7   2        4.23      -34.19     50.14 o
  10   7   2       34.13       11.60     48.95 o
  11   7   2       44.97       83.04     69.90 o
  12   7   2        1.79        3.24     74.07 o
  13   7   2       49.89       65.71     90.00 o
 -14   8   2       46.93       82.76    116.58 o
 -13   8   2      162.01      491.63    162.81 o
 -12   8   2       55.48      103.78     77.57 o
 -11   8   2      479.44      417.73    110.34 o
 -10   8   2      126.94      106.19     49.42 o
  -9   8   2     1220.51     1385.48    150.97 o
  -8   8   2      285.58      308.63     80.39 o
  -7   8   2       29.70       -0.45     46.47 o
  -6   8   2     1572.87     1696.87    105.54 o
  -5   8   2       25.98       -0.52     38.12 o
  -4   8   2       46.36       22.46     32.67 o
  -3   8   2     1520.68     1301.56     95.78 o
  -2   8   2     3969.71     4324.65    154.60 o
  -1   8   2      102.33       29.11     32.03 o
   0   8   2      236.75      267.09     42.44 o
   1   8   2     5760.90     5477.35    143.86 o
   2   8   2     4498.31     4669.48    140.62 o
   3   8   2    13149.01    14121.85    739.50 o
   4   8   2     1029.33     1060.07     61.77 o
   5   8   2      495.46      403.81     69.94 o
   6   8   2      293.15      268.16     68.85 o
   7   8   2      307.60      358.14    107.57 o
   8   8   2       70.25       52.26     56.64 o
   9   8   2     1114.38     1067.57    137.00 o
  10   8   2     1427.50     1435.14    196.97 o
  11   8   2      120.56        3.13     65.43 o
  12   8   2       29.52      -16.16     68.09 o
  13   8   2       11.02       19.17     82.19 o
 -13   9   2     1068.99     1194.05    223.68 o
 -12   9   2      513.75      472.57    116.63 o
 -11   9   2      188.16      179.67     81.57 o
 -10   9   2      137.15      162.87     69.54 o
  -9   9   2      330.56      305.20     87.61 o
  -8   9   2      309.74      261.11     77.50 o
  -7   9   2      383.52      236.89    104.31 o
  -6   9   2      211.08      177.67    135.17 o
  -5   9   2      787.80      828.71     92.37 o
  -4   9   2      786.77      786.77    114.68 o
  -3   9   2     1008.73     1216.53    174.26 o
  -2   9   2     5140.29     5432.56    293.20 o
  -1   9   2      582.64      540.13     69.68 o
   0   9   2       47.57       87.79     31.94 o
   1   9   2     2348.70     2054.78     96.22 o
   2   9   2     2431.86     2635.96    103.18 o
   3   9   2       73.67      120.04     28.18 o
   4   9   2     1297.60     1229.19    103.83 o
   5   9   2     1481.63     1542.87    200.13 o
   6   9   2      256.64      236.44     67.82 o
   7   9   2       75.91      115.51     57.49 o
   8   9   2      170.79      137.28     64.09 o
   9   9   2     1867.08     1896.60    179.57 o
  10   9   2      145.88      104.52     68.77 o
  11   9   2      303.87      385.81     84.81 o
  12   9   2      345.62      189.57     94.41 o
  13   9   2      462.25      554.57    129.19 o
 -13  10   2       43.93      -48.15    101.81 o
 -12  10   2     1171.09     1515.84    205.64 o
 -11  10   2       16.58      -36.97     63.46 o
 -10  10   2        0.63      -26.23     54.70 o
  -9  10   2      417.95      323.32     82.82 o
  -8  10   2      300.27      166.97     69.76 o
  -7  10   2       57.20       -9.65     53.80 o
  -6  10   2     2163.21     2010.18    223.09 o
  -5  10   2        1.35      -16.52     32.95 o
  -4  10   2       18.82       44.69     35.94 o
  -3  10   2        0.40        4.41     32.67 o
  -2  10   2      301.24      226.77     55.06 o
  -1  10   2      621.32      607.76     66.04 o
   0  10   2     7411.97     7561.37    201.53 o
   1  10   2     3513.59     3820.36    130.40 o
   2  10   2      884.81      768.93     70.39 o
   3  10   2        8.77       17.41     28.77 o
   4  10   2      101.70       50.01     45.82 o
   5  10   2      574.09      480.18     85.59 o
   6  10   2     1019.75      852.69    116.13 o
   7  10   2      808.33      857.54    119.01 o
   8  10   2      231.77      286.86     79.91 o
   9  10   2       32.95       63.58     62.00 o
  10  10   2      470.74      433.46     98.33 o
  11  10   2        7.98      -35.42     58.16 o
  12  10   2     1034.07     1229.47    176.50 o
  13  10   2       11.71       39.89    121.52 o
 -13  11   2      297.07      130.77    124.90 o
 -12  11   2       12.75       85.41     78.57 o
 -11  11   2      616.11      552.69    118.46 o
 -10  11   2       48.09      -61.62     64.08 o
  -9  11   2      183.74      190.74     90.55 o
  -8  11   2        2.19      -48.20     53.29 o
  -7  11   2      149.09      106.23     72.62 o
  -6  11   2        0.68       25.40     48.60 o
  -5  11   2     1348.81     1321.98    158.35 o
  -4  11   2      719.51      749.10     89.19 o
  -3  11   2       25.29       13.39     38.93 o
  -2  11   2        2.83      -28.12     30.52 o
  -1  11   2      685.51      606.91     69.43 o
   0  11   2      608.10      570.54     64.64 o
   1  11   2     1295.28     1374.60     92.54 o
   2  11   2     1332.57     1298.80     87.91 o
   3  11   2        5.92       26.21     32.98 o
   4  11   2     1385.92     1477.15    214.15 o
   5  11   2      124.93      128.22     55.14 o
   6  11   2      207.63      231.47     69.67 o
   7  11   2      159.50      220.23     71.54 o
   8  11   2        3.96      -44.16     49.12 o
   9  11   2      203.72      324.37     89.58 o
  10  11   2     1057.23     1053.42    151.04 o
  11  11   2       12.13       -6.89     68.34 o
  12  11   2       25.90      132.30    181.41 o
 -12  12   2      444.87      387.08    143.40 o
 -11  12   2      155.78       83.43    151.80 o
 -10  12   2        3.12      -11.11    111.78 o
  -9  12   2        8.66      -54.64     63.41 o
  -8  12   2      447.03      614.78    136.63 o
  -7  12   2        0.84       95.07     73.82 o
  -6  12   2        2.20      -24.12     57.70 o
  -5  12   2      699.26      767.90    139.07 o
  -4  12   2       16.26      -30.78     35.86 o
  -3  12   2     2877.32     3110.10    306.29 o
  -2  12   2        1.24      -15.27     29.61 o
  -1  12   2      983.71     1076.53     92.93 o
   0  12   2     1333.80     1568.60    104.11 o
   1  12   2     1501.65     1488.16     99.93 o
   2  12   2      975.23     1081.12     88.03 o
   3  12   2     4484.20     4771.79    273.82 o
   4  12   2      358.37      277.01     90.06 o
   5  12   2       13.54      -20.61     42.27 o
   6  12   2      385.85      514.20     97.56 o
   7  12   2       55.07       23.22     54.89 o
   8  12   2       18.21       86.79     60.49 o
   9  12   2     1421.17     1568.11    177.21 o
  10  12   2      524.07      620.91    125.09 o
  11  12   2      171.78      208.41     96.41 o
  12  12   2       42.49      144.21    151.45 o
 -12  13   2        1.41       43.06     96.92 o
 -11  13   2        5.77       59.10     96.17 o
 -10  13   2      469.18      628.18    154.30 o
  -9  13   2       38.08       88.10     78.53 o
  -8  13   2        8.31       26.77     73.86 o
  -7  13   2       21.23       80.70     72.34 o
  -6  13   2        0.78        4.53     62.24 o
  -5  13   2      190.13      122.22    131.86 o
  -4  13   2     1438.30     1683.05    138.75 o
  -3  13   2      760.69      897.09    105.55 o
  -2  13   2      552.03      659.65     75.98 o
  -1  13   2      661.08      603.17     75.21 o
   0  13   2      873.07      950.55     89.76 o
   1  13   2      394.44      323.72     58.12 o
   2  13   2     2078.04     1904.79    134.97 o
   3  13   2      176.13      195.49     59.17 o
   4  13   2     1200.10     1083.66    157.77 o
   5  13   2        2.58       85.37     59.91 o
   6  13   2      153.94      159.61     83.50 o
   7  13   2      624.75      584.14    111.47 o
   8  13   2       79.63       81.12     75.15 o
   9  13   2       16.48      115.68     81.57 o
  10  13   2     2008.51     2116.73    219.72 o
  11  13   2      464.14      276.78    108.38 o
  12  13   2       34.13      -13.44     81.96 o
 -12  14   2      111.91      221.17    122.09 o
 -11  14   2       64.42       20.77    205.63 o
 -10  14   2        2.58      -16.18     79.41 o
  -9  14   2      167.38      158.08    125.99 o
  -8  14   2      140.58      243.66     98.75 o
  -7  14   2       77.41      -24.84     63.98 o
  -6  14   2      296.09      241.77     97.93 o
  -5  14   2     2180.51     2661.42    341.67 o
  -4  14   2      530.90      715.71     98.04 o
  -3  14   2     1204.13      959.53     97.57 o
  -2  14   2      490.85      298.83     61.30 o
  -1  14   2       55.78       56.84     40.83 o
   0  14   2      243.55      245.32     54.53 o
   1  14   2      228.11      177.64     51.82 o
   2  14   2      738.88      595.83     90.23 o
   3  14   2      375.76      506.29    112.67 o
   4  14   2      150.71       62.80     62.69 o
   5  14   2      576.14      442.62    111.17 o
   6  14   2      714.43      904.35    158.83 o
   7  14   2      487.98      558.60    136.80 o
   8  14   2       34.45       33.63     61.68 o
   9  14   2      456.21      643.77    123.41 o
  10  14   2        6.00      -48.82     66.05 o
  11  14   2      117.01      107.97     87.34 o
 -11  15   2        4.53      -76.19    117.75 o
 -10  15   2        1.50      -34.15     81.70 o
  -9  15   2       19.75       18.94     86.07 o
  -8  15   2       55.22       26.05     78.25 o
  -7  15   2     1007.06     1274.46    202.10 o
  -6  15   2        2.63        3.44     65.65 o
  -5  15   2     1260.11     1338.50    275.99 o
  -4  15   2        4.53      -28.17     46.74 o
  -3  15   2       97.12       49.02     42.99 o
  -2  15   2      233.72      169.36     54.38 o
  -1  15   2       88.40       98.54     51.17 o
   0  15   2       75.22       76.27     43.30 o
   1  15   2     1908.07     2187.72    135.33 o
   2  15   2      119.81       72.50     51.08 o
   3  15   2       22.72       -7.53     50.40 o
   4  15   2        7.67       61.04     73.51 o
   5  15   2     2631.29     2699.88    260.32 o
   6  15   2       15.73       11.12     62.90 o
   7  15   2     1189.36     1359.26    204.26 o
   8  15   2        0.36      113.57    115.34 o
   9  15   2       29.62       16.25     86.53 o
  10  15   2       14.98      -13.67     70.54 o
  11  15   2      738.10      466.58    149.77 o
 -11  16   2       53.85       -7.70    154.53 o
 -10  16   2        1.98       -7.34     84.82 o
  -9  16   2      216.51      142.96    106.90 o
  -8  16   2      410.20      471.45    133.78 o
  -7  16   2        8.59       11.82     72.63 o
  -6  16   2      628.21      665.09    143.62 o
  -5  16   2      291.54      206.38     89.64 o
  -4  16   2      207.11      200.07     67.64 o
  -3  16   2      345.62      246.67    101.39 o
  -2  16   2      164.00      195.19     56.10 o
  -1  16   2       19.33       41.44     45.94 o
   0  16   2     1018.53      992.35    102.30 o
   1  16   2     1377.00     1502.06    152.55 o
   2  16   2      155.57       99.26     54.77 o
   3  16   2      413.90      350.99    150.32 o
   4  16   2      163.88      137.71     93.06 o
   5  16   2      982.28     1244.18    313.20 o
   6  16   2       70.66       38.71    131.64 o
   7  16   2       49.37      -69.98     72.65 o
   8  16   2        8.38       87.57    133.23 o
   9  16   2      513.40      461.46    251.01 o
  10  16   2       15.67       91.87     98.59 o
 -10  17   2      181.31      157.27    104.11 o
  -9  17   2      412.78      310.08    128.57 o
  -8  17   2      216.46      172.64    101.60 o
  -7  17   2        1.87      -19.21     78.91 o
  -6  17   2      371.72      405.03    222.91 o
  -5  17   2      195.40      143.43     81.73 o
  -4  17   2      499.02      618.39    138.59 o
  -3  17   2       41.16      108.48     51.93 o
  -2  17   2      549.92      690.64     90.40 o
  -1  17   2       55.94       37.85     42.85 o
   0  17   2      329.96      347.61     71.79 o
   1  17   2     1276.09     1284.48    138.80 o
   2  17   2       46.29      -97.74     97.74 o
   3  17   2        0.01       46.99     67.97 o
   4  17   2       19.68      -54.28     54.28 o
   5  17   2       11.04      118.26     79.24 o
   6  17   2       12.61       33.73     77.04 o
   7  17   2      208.52       25.14    127.29 o
   8  17   2      387.34      345.62    125.76 o
   9  17   2      285.34      120.33    244.57 o
  10  17   2      487.58      333.03    145.69 o
  -9  18   2      410.20      370.28    140.44 o
  -8  18   2      324.19      261.75    122.70 o
  -7  18   2      479.25      740.17    165.05 o
  -6  18   2       10.52       61.77     82.32 o
  -5  18   2      363.45      391.64    127.69 o
  -4  18   2        3.35       56.15     77.34 o
  -3  18   2     1334.30     1514.65    201.30 o
  -2  18   2       89.07       18.18     45.26 o
  -1  18   2      968.88      960.85    108.56 o
   0  18   2      129.77      159.90     63.40 o
   1  18   2        7.66       58.33     53.88 o
   2  18   2       65.90       80.83     68.66 o
   3  18   2      678.97      778.92    230.79 o
   4  18   2       36.42       99.22     87.62 o
   5  18   2      322.64      270.20    118.29 o
   6  18   2      133.66      -28.15     76.63 o
   7  18   2       43.51       72.62    176.63 o
   8  18   2       52.05       59.86     85.85 o
   9  18   2      331.59      430.82    162.16 o
  -9  19   2       80.54       31.05     91.12 o
  -8  19   2        5.04       82.14    103.82 o
  -7  19   2      335.58      393.54    144.11 o
  -6  19   2        0.17       69.83     84.41 o
  -5  19   2      931.59      909.82    190.99 o
  -4  19   2      131.99      185.91    103.75 o
  -3  19   2       55.24       54.07     77.51 o
  -2  19   2       30.22       20.99     51.09 o
  -1  19   2      496.70      636.70     92.10 o
   0  19   2      740.83      737.37    146.61 o
   1  19   2       58.22       70.33     66.44 o
   2  19   2      213.66      294.10     95.85 o
   3  19   2        0.39      -45.26     70.30 o
   4  19   2      371.75      460.46    127.30 o
   5  19   2       60.66      108.99     93.01 o
   6  19   2      436.91      296.57    121.75 o
   7  19   2      540.35      318.08    190.84 o
   8  19   2       59.34       72.12     98.36 o
  -8  20   2       23.86      -25.33     93.29 o
  -7  20   2        0.23       11.63     89.15 o
  -6  20   2       13.66       54.86     90.92 o
  -5  20   2       73.55      145.77    100.01 o
  -4  20   2       28.82       11.95     74.79 o
  -3  20   2       29.99       47.27     86.55 o
  -2  20   2       15.85       27.32     62.67 o
  -1  20   2      368.66      389.72     95.87 o
   0  20   2     1031.17     1064.91    139.43 o
   1  20   2        2.27      -58.03     75.37 o
   2  20   2      146.58      208.78     99.67 o
   3  20   2        0.82       63.48     82.92 o
   4  20   2      103.54       27.66     82.95 o
   5  20   2        0.07       25.41     99.61 o
   6  20   2      878.00      976.15    199.96 o
   7  20   2       75.44      117.50    108.02 o
   8  20   2      287.42      -16.18    101.49 o
  -7  21   2      490.28      615.37    215.64 o
  -6  21   2       47.54       -3.24     88.28 o
  -5  21   2        1.51      -82.36     82.36 o
  -4  21   2        3.66      -22.75     88.61 o
  -3  21   2      177.14      290.10    106.01 o
  -2  21   2      247.90      547.30    195.12 o
  -1  21   2     1036.40     1372.92    162.70 o
   0  21   2      161.18      282.17     88.45 o
   1  21   2       13.87       39.56     83.32 o
   2  21   2      124.78      134.31    105.13 o
   3  21   2        2.02      -72.07     72.83 o
   4  21   2       78.50      173.50     95.34 o
   5  21   2        2.59      -56.73    144.92 o
   6  21   2       21.25      -56.04     86.73 o
   7  21   2      214.27       -7.89     89.78 o
  -6  22   2      263.26      216.88    122.56 o
  -5  22   2       43.97      -66.25     92.02 o
  -4  22   2        3.81      -76.51     76.51 o
  -3  22   2      247.43      318.51    124.78 o
  -2  22   2       30.93      159.35    142.51 o
  -1  22   2       98.65      168.61    100.04 o
   0  22   2       16.14       38.57     72.64 o
   1  22   2       29.41      101.07     94.35 o
   2  22   2      136.40      289.62    117.73 o
   3  22   2      309.81      233.98    110.37 o
   4  22   2       15.49       28.21     93.39 o
   5  22   2        7.52        4.77    139.70 o
   6  22   2        8.80      -72.48    131.61 o
  -5  23   2        0.67       86.87    104.23 o
  -4  23   2      482.73      561.18    156.63 o
  -3  23   2        0.02      302.01    142.37 o
  -2  23   2      288.91      214.27    170.94 o
  -1  23   2      148.80      144.67    149.42 o
   0  23   2       15.17      -25.55    120.56 o
   1  23   2        0.66      101.87    100.72 o
   2  23   2       44.44       40.20     89.73 o
   3  23   2       27.53       66.76     92.24 o
   4  23   2       58.90       88.79    110.43 o
  -2  24   2      126.39      330.37    190.23 o
  -1  24   2        2.30       90.76    146.61 o
   0  24   2      515.06      563.57    200.60 o
   1  24   2        4.35      107.89    153.45 o
   2  24   2        0.91      -42.63    126.75 o
 -13   0   3        1.83        6.91    123.01 o
 -11   0   3      609.77      238.29    163.53 o
  -9   0   3     9995.57    10112.91    368.67 o
  -7   0   3      291.81      264.02     56.11 o
  -5   0   3     1596.60     1818.95     99.52 o
  -3   0   3     3263.38     3409.61    144.86 o
   3   0   3    43346.75    51254.42   1045.15 o
   5   0   3      447.38      462.17     58.17 o
   7   0   3      538.32      596.68     73.78 o
   9   0   3     4890.61     5026.22    273.40 o
  11   0   3      249.17      162.02    130.42 o
  13   0   3      175.80      134.59    166.62 o
 -14   1   3        3.07       47.43    146.47 o
 -13   1   3      204.43      138.76    151.04 o
 -12   1   3      223.74      289.88    106.29 o
 -11   1   3        9.49       -4.31     48.05 o
 -10   1   3     5246.91     5055.58    371.62 o
  -9   1   3      134.27     1290.58    808.77 o
  -8   1   3       42.19       20.82     27.94 o
  -7   1   3       21.61        5.62     24.63 o
  -6   1   3     1255.48     1206.50     66.98 o
  -5   1   3      696.94      582.87     51.91 o
  -4   1   3      674.83      628.60     48.57 o
  -3   1   3       34.75       14.37     12.95 o
  -2   1   3     4607.50     4361.72    104.25 o
   1   1   3    12517.20     4690.85   6625.86 o
   2   1   3       88.80       50.46     31.98 o
   3   1   3     2331.23     2260.46    113.16 o
   4   1   3      534.83      468.20     42.99 o
   5   1   3     9438.73    10423.02    178.23 o
   6   1   3      183.58      212.57     45.65 o
   7   1   3      230.36      359.31     52.77 o
   8   1   3       97.06       94.94     43.94 o
   9   1   3       33.52       60.26     52.97 o
  10   1   3       17.40      -17.46     55.30 o
  11   1   3       14.99      -26.48     74.71 o
  12   1   3       15.80       -4.94     92.03 o
  13   1   3       21.53      -55.76     96.46 o
  14   1   3      328.82      474.58    264.19 o
 -14   2   3       70.34     -111.20    122.72 o
 -13   2   3        0.38      -76.47     76.47 o
 -12   2   3      552.88      674.19    119.84 o
 -11   2   3      257.94      260.14     82.27 o
 -10   2   3       77.42      134.26     52.89 o
  -9   2   3     1743.85     1821.25    129.36 o
  -8   2   3      824.19      774.46     63.55 o
  -7   2   3      690.57      973.27    126.05 o
  -6   2   3      308.88      192.36     48.11 o
  -5   2   3       20.67       -7.57     16.24 o
  -4   2   3      608.46      600.99     57.16 o
  -3   2   3     6214.62     5814.10    142.74 o
  -2   2   3     1742.74     1828.31     92.39 o
  -1   2   3     8270.71     8974.85    229.74 o
   1   2   3     3692.90     2470.96   1219.58 o
   2   2   3        4.64       14.86     27.34 o
   3   2   3     5934.00     6325.73    158.69 o
   4   2   3       38.18       22.74     17.23 o
   5   2   3     1609.23     1852.89     90.10 o
   6   2   3     6987.83     7407.68    174.28 o
   7   2   3      321.93      533.77     68.73 o
   8   2   3      779.33      787.93     77.99 o
   9   2   3     1374.19     1300.29    143.15 o
  10   2   3      103.74      173.37     68.74 o
  11   2   3      236.04      185.57    105.39 o
  12   2   3      180.55      164.77    108.50 o
  13   2   3        2.19       45.31     99.74 o
  14   2   3       20.53       14.77    119.08 o
 -14   3   3      209.56      245.22    191.96 o
 -13   3   3      169.08      287.61    176.92 o
 -12   3   3      278.04      166.50    134.66 o
 -11   3   3     2063.84     2052.99    349.81 o
 -10   3   3     1022.69      979.75    110.22 o
  -9   3   3      697.76      897.43     89.35 o
  -8   3   3      837.56      827.12     66.30 o
  -7   3   3      811.38      712.31     59.27 o
  -6   3   3      118.97      133.89     28.56 o
  -5   3   3        8.02       12.30     18.66 o
  -4   3   3      386.92      366.93     46.67 o
  -3   3   3     6513.48     6181.71    152.14 o
  -2   3   3     8590.56    10061.51    225.61 o
  -1   3   3     2962.16     2739.55    279.05 o
   0   3   3     9514.99    10992.38    189.45 o
   1   3   3     4153.96     4017.55    110.36 o
   2   3   3    12906.25    13806.58    355.18 o
   3   3   3     4163.29     4063.36    173.67 o
   4   3   3      583.99      560.58     64.95 o
   5   3   3       41.93       49.26     23.55 o
   6   3   3        2.95      147.35     38.52 o
   7   3   3     2304.27     2355.20    133.13 o
   8   3   3       10.07       18.58     46.51 o
   9   3   3      123.39       96.20     59.18 o
  10   3   3      918.14      753.23    121.70 o
  11   3   3      350.17      255.34    112.76 o
  12   3   3        0.03       27.47     84.87 o
  13   3   3        6.06       -7.43    157.05 o
  14   3   3      289.84      282.69    130.44 o
 -14   4   3      229.88      177.13    207.94 o
 -13   4   3      246.17      447.47    188.86 o
 -12   4   3      129.01      145.96     82.55 o
 -11   4   3     1577.66     1922.56    182.69 o
 -10   4   3      592.14      507.68     76.29 o
  -9   4   3     3523.69     3668.86    152.03 o
  -8   4   3     1610.75     1674.14     90.07 o
  -7   4   3      205.83      227.00     38.24 o
  -6   4   3       16.05      -19.12     21.50 o
  -5   4   3     2591.52     2677.49    125.13 o
  -4   4   3      524.82      500.52     54.35 o
  -3   4   3      141.98      160.27     39.14 o
  -2   4   3       56.04       51.87     29.71 o
  -1   4   3     3102.01     2670.07    175.69 o
   0   4   3     6624.98     7187.14    173.92 o
   1   4   3     3579.75     3951.21    120.87 o
   2   4   3     7330.30     8030.71    166.83 o
   3   4   3      791.24      717.19     81.52 o
   4   4   3        2.09       -8.91     17.48 o
   5   4   3     1681.76     1644.19     79.94 o
   6   4   3     5148.14     5272.89    155.89 o
   7   4   3      807.63      718.90    128.80 o
   8   4   3        2.39        9.64     39.64 o
   9   4   3     1640.81     1789.13    178.08 o
  10   4   3      399.71      328.41     86.38 o
  11   4   3      138.57      151.64     74.72 o
  12   4   3      161.05      104.46    104.78 o
  13   4   3       64.65       72.19    111.50 o
 -14   5   3      101.99      238.60    164.03 o
 -13   5   3       12.83        5.23     93.72 o
 -12   5   3       19.61      150.93    144.20 o
 -11   5   3      550.12      546.41     88.49 o
 -10   5   3      653.26      822.58    101.52 o
  -9   5   3      956.89      933.62     89.32 o
  -8   5   3      746.29      727.95     78.11 o
  -7   5   3        0.72       35.11     25.41 o
  -6   5   3       89.13       71.64     28.71 o
  -5   5   3        0.01        7.13     22.96 o
  -4   5   3     2849.00     2509.05    118.82 o
  -3   5   3      183.82      114.78     36.24 o
  -2   5   3      504.93      433.01     53.36 o
  -1   5   3     9207.95     9383.12    376.57 o
   0   5   3     1101.69     1253.91     75.79 o
   1   5   3     2207.34     2088.45    129.26 o
   2   5   3     3016.85     2782.48    128.94 o
   3   5   3       83.18       99.60     25.46 o
   4   5   3     6461.76     7233.36    225.01 o
   5   5   3       69.02       48.76     25.85 o
   6   5   3      670.42      704.11     94.41 o
   7   5   3      372.74      300.98     74.39 o
   8   5   3     2668.24     2714.97    231.94 o
   9   5   3       60.48       50.94     48.76 o
  10   5   3      169.15      212.36     75.87 o
  11   5   3        3.21       21.75     67.27 o
  12   5   3       15.34       57.99     69.14 o
  13   5   3        3.08       25.46    123.22 o
 -14   6   3       39.05      256.59    190.45 o
 -13   6   3       35.90      -72.91    103.69 o
 -12   6   3      130.61      228.58    109.48 o
 -11   6   3      172.65      214.59     76.81 o
 -10   6   3       22.15       -3.08     44.73 o
  -9   6   3     1014.63     1000.00     95.29 o
  -8   6   3        9.03       49.72     39.27 o
  -7   6   3     1060.03      932.22     63.13 o
  -6   6   3      205.32      231.06     42.77 o
  -5   6   3      460.98      448.54     63.76 o
  -4   6   3     3639.92     3317.66    135.35 o
  -3   6   3      896.88      839.92     88.53 o
  -2   6   3       90.90       54.83     30.14 o
  -1   6   3     2635.17     2194.74    172.88 o
   0   6   3      494.05      448.63     66.18 o
   1   6   3     1916.90     2001.97     87.22 o
   2   6   3     2357.47     2199.94     88.44 o
   3   6   3     1771.87     1641.58     75.56 o
   4   6   3      719.20      773.88     90.66 o
   5   6   3     1696.75     1543.40    122.65 o
   6   6   3     1328.41     1251.47    120.35 o
   7   6   3     1062.85     1057.84    119.72 o
   8   6   3      687.32      525.30     93.28 o
   9   6   3      795.30      520.83    153.91 o
  10   6   3       34.57      -48.49     49.40 o
  11   6   3      369.71      346.93     96.33 o
  12   6   3       90.97      210.59     89.81 o
  13   6   3      139.93      194.48    127.65 o
 -14   7   3      447.01      233.56    199.59 o
 -13   7   3     2473.41     2340.94    435.81 o
 -12   7   3        6.54      -27.37     62.78 o
 -11   7   3        4.38      -62.61     64.31 o
 -10   7   3      453.01      372.17     74.91 o
  -9   7   3      114.54       85.41     43.81 o
  -8   7   3      365.72      352.94     68.04 o
  -7   7   3     3224.64     3267.80    191.58 o
  -6   7   3       80.43       19.33     36.12 o
  -5   7   3      695.18      725.80     80.75 o
  -4   7   3        6.74      -17.00     30.38 o
  -3   7   3       14.34      -25.14     25.14 o
  -2   7   3      135.00      125.91     38.63 o
  -1   7   3     7485.37     7637.80    362.97 o
   0   7   3       17.04       40.52     28.76 o
   1   7   3      214.05      106.44     24.64 o
   2   7   3      259.62      267.87     40.88 o
   3   7   3      223.05      232.52     38.94 o
   4   7   3      177.46      199.83     36.43 o
   5   7   3     2731.44     2748.46    186.15 o
   6   7   3      808.24     1093.92    180.55 o
   7   7   3     1165.11      909.27    133.53 o
   8   7   3       48.94       82.73     55.67 o
   9   7   3       67.98       27.85     46.62 o
  10   7   3      103.54       97.21     54.68 o
  11   7   3      100.29      120.90     74.51 o
  12   7   3        0.97       43.25     72.11 o
  13   7   3      506.24      459.62    140.57 o
 -14   8   3       70.90       -8.42    160.22 o
 -13   8   3      398.34      358.37    140.34 o
 -12   8   3     1854.78     2021.71    268.52 o
 -11   8   3       59.45      165.67     80.62 o
 -10   8   3      149.83      151.17     67.91 o
  -9   8   3      681.48      780.80    121.74 o
  -8   8   3     1751.73     1822.22    165.54 o
  -7   8   3     1035.32     1048.37    128.67 o
  -6   8   3     2369.41     2351.33    136.01 o
  -5   8   3      939.08      897.41     97.92 o
  -4   8   3      268.55      223.61     51.90 o
  -3   8   3       39.43       52.07     33.36 o
  -2   8   3        5.12       15.39     30.51 o
  -1   8   3     1053.00     1048.40    108.00 o
   0   8   3     1126.82      968.19     77.63 o
   1   8   3     1769.41     1821.51    108.78 o
   2   8   3      479.08      358.94     50.49 o
   3   8   3      119.93      121.15     33.96 o
   4   8   3      975.49      927.72     61.76 o
   5   8   3       28.84       -6.18     46.60 o
   6   8   3     3278.63     3330.43    192.54 o
   7   8   3       14.30       -9.33     44.99 o
   8   8   3      485.06      327.44     82.66 o
   9   8   3      324.09      339.26     84.27 o
  10   8   3      972.13     1078.81    141.39 o
  11   8   3      162.44      123.70    108.51 o
  12   8   3      425.43      463.84    137.32 o
  13   8   3        7.43       54.69     82.77 o
 -13   9   3      820.00      731.68    181.10 o
 -12   9   3        1.31       -3.48     76.95 o
 -11   9   3       15.70       39.99     83.55 o
 -10   9   3      186.48      237.43     79.10 o
  -9   9   3      290.70      251.24     81.86 o
  -8   9   3     2385.11     2470.43    237.57 o
  -7   9   3     2290.86     2308.33    220.77 o
  -6   9   3      170.11      113.79     51.33 o
  -5   9   3      442.10      457.38     70.84 o
  -4   9   3       64.05       53.58     37.95 o
  -3   9   3       57.82       71.90     38.16 o
  -2   9   3     1969.12     2328.68    126.04 o
  -1   9   3     1106.29     1140.23    118.21 o
   0   9   3      727.95      732.80     69.82 o
   1   9   3       99.52       53.94     32.03 o
   2   9   3     1537.78     1421.73     94.41 o
   3   9   3      207.40      122.66     48.80 o
   4   9   3       53.46       16.32     63.97 o
   5   9   3      993.95      701.94     98.05 o
   6   9   3       16.65       79.40     50.03 o
   7   9   3      108.34      148.00     61.07 o
   8   9   3      197.73      216.74     72.17 o
   9   9   3      383.80      199.85     78.59 o
  10   9   3      381.70      397.46    134.73 o
  11   9   3      328.82      346.33    136.22 o
  12   9   3      191.47      258.94     99.94 o
  13   9   3      791.91      521.30    301.98 o
 -13  10   3      174.88      111.77    166.77 o
 -12  10   3      484.80      792.88    142.39 o
 -11  10   3      982.20     1390.57    191.65 o
 -10  10   3      141.42      139.64     75.95 o
  -9  10   3       13.17       68.42     69.60 o
  -8  10   3        2.05      -53.02     53.02 o
  -7  10   3      179.42      142.84     78.20 o
  -6  10   3      751.86      516.40    287.72 o
  -5  10   3      638.16      615.25    109.36 o
  -4  10   3      737.23      783.59     91.65 o
  -3  10   3      532.95      452.72     87.49 o
  -2  10   3     1537.40     1838.91    123.29 o
  -1  10   3      236.04      121.21     37.26 o
   0  10   3      605.43      638.09     66.93 o
   1  10   3       63.10       40.99     31.59 o
   2  10   3     1194.60     1186.43     84.92 o
   3  10   3     1716.12     1699.41    129.51 o
   4  10   3       75.05       54.59     42.80 o
   5  10   3        4.40      -24.59     37.54 o
   6  10   3       19.18      -14.61     43.78 o
   7  10   3      376.16      290.94     75.78 o
   8  10   3        0.31       11.95     51.27 o
   9  10   3      585.88      641.79    156.07 o
  10  10   3      102.17      200.00     82.61 o
  11  10   3      166.57      182.17     81.90 o
  12  10   3        0.11      -40.01     81.67 o
 -13  11   3     1327.10     1600.48    427.17 o
 -12  11   3      352.51      405.21    132.43 o
 -11  11   3     1234.40     1635.00    480.61 o
 -10  11   3      174.25      367.99    115.81 o
  -9  11   3      193.46      116.60     82.71 o
  -8  11   3        3.19       36.53     96.63 o
  -7  11   3        4.68      -43.37     46.97 o
  -6  11   3     2076.72     2004.48    415.91 o
  -5  11   3       91.64       21.57     54.40 o
  -4  11   3      412.93      258.34     66.56 o
  -3  11   3        8.16       -7.63     36.73 o
  -2  11   3      491.25      330.04     66.62 o
  -1  11   3      621.83      248.48    105.97 o
   0  11   3      267.34      289.74     95.58 o
   1  11   3      505.71      530.14     63.06 o
   2  11   3      882.02      862.12     90.90 o
   3  11   3        8.61       13.27     36.24 o
   4  11   3      566.27      332.26     79.79 o
   5  11   3        4.82        1.82     44.74 o
   6  11   3       24.92       13.99     48.42 o
   7  11   3      550.88      459.05    178.16 o
   8  11   3       30.90       53.90     59.02 o
   9  11   3      249.55      153.53     73.73 o
  10  11   3      462.34      572.94    117.98 o
  11  11   3      441.21      249.81    140.41 o
  12  11   3        4.13      -56.41     94.51 o
 -12  12   3     1278.11     1947.74    356.71 o
 -11  12   3        5.90      112.61    103.79 o
 -10  12   3        8.21       79.38     89.20 o
  -9  12   3       14.04      106.18     79.31 o
  -8  12   3     1524.13     1875.74    277.97 o
  -7  12   3       26.85      -19.60     63.60 o
  -6  12   3     5352.07     5272.18    297.78 o
  -5  12   3      474.36      380.67     80.83 o
  -4  12   3       16.46      -11.47     41.47 o
  -3  12   3      752.98      846.11     99.68 o
  -2  12   3       53.95       19.19     44.29 o
  -1  12   3     2544.06     2653.38    155.68 o
   0  12   3     4024.22     4407.84    157.90 o
   1  12   3      327.64      316.07     56.86 o
   2  12   3        1.48       11.32     33.73 o
   3  12   3      160.19      191.73     52.81 o
   4  12   3       12.44       -9.53     50.76 o
   5  12   3     1519.56     1438.90    151.05 o
   6  12   3      275.43      217.78     73.48 o
   7  12   3     2857.80     2752.41    212.41 o
   8  12   3      180.94      269.81     84.68 o
   9  12   3       16.26      -55.46     55.46 o
  10  12   3        2.19      102.40     74.27 o
  11  12   3       69.82      134.66     84.95 o
  12  12   3      561.31      297.85    181.32 o
 -12  13   3      119.42       81.56    131.03 o
 -11  13   3      159.97      247.60    126.85 o
 -10  13   3       31.98       54.73     90.13 o
  -9  13   3      242.23      208.21     97.78 o
  -8  13   3      160.77      146.84    113.79 o
  -7  13   3      119.77      117.09     82.20 o
  -6  13   3      408.49      451.17    116.28 o
  -5  13   3      446.03      482.04    110.88 o
  -4  13   3        4.92      -35.99     79.02 o
  -3  13   3      507.12      497.60    135.81 o
  -2  13   3      272.45      291.59     69.07 o
  -1  13   3      861.80      903.98    103.96 o
   0  13   3      770.44      756.11     81.67 o
   1  13   3     1045.32     1076.83     92.09 o
   2  13   3      369.43      332.47     72.10 o
   3  13   3       64.89      100.68     60.25 o
   4  13   3     2062.48     2786.87    248.64 o
   5  13   3      715.95      578.85    117.30 o
   6  13   3      243.72      250.98     77.36 o
   7  13   3       29.83       -4.84     56.22 o
   8  13   3        2.68      -17.64     56.01 o
   9  13   3      242.13       88.75     72.97 o
  10  13   3       96.78      -41.38     67.90 o
  11  13   3      500.61      513.64    117.35 o
 -12  14   3      210.83      417.48    148.66 o
 -11  14   3      278.91      376.07    140.62 o
 -10  14   3        0.10       58.54     83.91 o
  -9  14   3      239.01      333.34    121.23 o
  -8  14   3      187.07      175.20    101.57 o
  -7  14   3      106.99      141.97     80.50 o
  -6  14   3      430.11      421.55    123.32 o
  -5  14   3      238.43      202.44     91.55 o
  -4  14   3       54.24      -37.47     37.47 o
  -3  14   3      142.93      135.07     57.00 o
  -2  14   3      168.54       97.93     46.99 o
  -1  14   3      942.77      648.04    228.73 o
   0  14   3      199.61      196.10     89.57 o
   1  14   3      459.54      472.56     69.39 o
   2  14   3     1566.75     1596.20    136.01 o
   3  14   3       85.50       17.48     62.29 o
   4  14   3      122.08       49.74     62.29 o
   5  14   3      615.84      601.22    130.95 o
   6  14   3       18.16      -29.35     60.14 o
   7  14   3      133.42      112.49     71.31 o
   8  14   3      218.22      130.87     75.59 o
   9  14   3       55.55      106.94     83.34 o
  10  14   3      270.03      343.48    104.31 o
  11  14   3      284.33      287.51    102.30 o
 -11  15   3       78.94      -43.64     85.83 o
 -10  15   3      741.45      736.21    169.74 o
  -9  15   3       17.81      -72.83     72.83 o
  -8  15   3      489.76      606.91    146.23 o
  -7  15   3      128.96       96.07     80.57 o
  -6  15   3        1.53      -24.14     63.57 o
  -5  15   3      174.74      177.74    178.86 o
  -4  15   3     1124.70     1168.43    133.29 o
  -3  15   3      492.97      317.98     64.07 o
  -2  15   3      619.52      670.18     89.71 o
  -1  15   3       15.61       47.50     40.15 o
   0  15   3       25.57       26.13     38.89 o
   1  15   3      695.18      679.80     95.98 o
   2  15   3     3173.16     3532.07    241.64 o
   3  15   3       20.76       90.82     74.13 o
   4  15   3     1218.54     1191.45    334.25 o
   5  15   3        0.21      -34.95     57.96 o
   6  15   3       11.09       98.74     78.17 o
   7  15   3        0.96      113.65     86.80 o
   8  15   3      387.09      393.98    104.65 o
   9  15   3      171.77      171.01     86.92 o
  10  15   3      334.66      315.85    106.76 o
  11  15   3       33.90       12.05     95.13 o
 -11  16   3      944.19      240.75    356.67 o
 -10  16   3        9.08      -41.25     90.82 o
  -9  16   3      257.94      222.07    114.44 o
  -8  16   3      195.53      146.22    107.93 o
  -7  16   3       27.29      104.34     88.50 o
  -6  16   3      424.11      420.38    142.83 o
  -5  16   3     3341.20     3429.80    291.52 o
  -4  16   3     1579.92     1851.59    326.36 o
  -3  16   3        5.42       34.92     44.57 o
  -2  16   3     1618.35     1855.02    138.58 o
  -1  16   3       26.64       21.45     39.89 o
   0  16   3       79.81       48.99     52.23 o
   1  16   3       29.15       -0.53     40.51 o
   2  16   3       69.98       44.85     59.92 o
   3  16   3       90.35      148.75     93.21 o
   4  16   3      249.21      178.84     87.79 o
   5  16   3       85.23      109.87     79.67 o
   6  16   3      207.77      159.02     87.15 o
   7  16   3        2.59       -8.39     76.38 o
   8  16   3       81.92        1.16     88.19 o
   9  16   3      192.57      298.91    116.99 o
  10  16   3       54.84       57.30     95.23 o
 -10  17   3       50.40       72.17    105.32 o
  -9  17   3      161.76      189.78    112.51 o
  -8  17   3      141.44      222.99    106.16 o
  -7  17   3      439.65      645.20    149.05 o
  -6  17   3        6.06       92.71     83.55 o
  -5  17   3     1159.36     1161.79    187.54 o
  -4  17   3       30.40      -30.11     56.83 o
  -3  17   3      742.35      808.00    100.08 o
  -2  17   3     1096.38     1058.48    112.96 o
  -1  17   3       16.23       27.51     45.79 o
   0  17   3      490.46      568.74     95.09 o
   1  17   3      728.78      823.90    111.07 o
   2  17   3       79.68      131.35     78.27 o
   3  17   3        4.10       14.08     56.98 o
   4  17   3     1169.05     1194.48    239.03 o
   5  17   3      111.71      106.94     80.68 o
   6  17   3      276.84      220.33     96.82 o
   7  17   3     1389.62     1705.87    237.37 o
   8  17   3      128.22      152.71    102.44 o
   9  17   3       47.98      -42.72    108.79 o
 -10  18   3       11.19      -31.58     88.85 o
  -9  18   3      209.36      472.58    179.87 o
  -8  18   3      231.76      188.47    106.39 o
  -7  18   3        9.76      126.33     84.58 o
  -6  18   3       63.76      -13.65     81.44 o
  -5  18   3      248.95      255.41    174.65 o
  -4  18   3       18.70       84.24     77.13 o
  -3  18   3        5.35       59.31     48.33 o
  -2  18   3      725.45      856.51    150.46 o
  -1  18   3       47.24       49.83     58.92 o
   0  18   3      155.44      241.64     69.27 o
   1  18   3      144.78      113.98     61.89 o
   2  18   3        1.38       65.64     69.36 o
   3  18   3        4.03      -43.07     56.31 o
   4  18   3     1212.53     1484.24    214.48 o
   5  18   3      120.95      106.29     85.06 o
   6  18   3      206.78      151.56    102.01 o
   7  18   3        1.16       -2.37     82.21 o
   8  18   3       63.95       68.58     87.03 o
   9  18   3       31.45      -92.60     94.97 o
  -9  19   3      189.09       15.14    125.70 o
  -8  19   3      106.88      146.51    209.23 o
  -7  19   3       30.64      108.81    105.47 o
  -6  19   3      393.82      269.22    151.87 o
  -5  19   3        5.36      106.81     85.48 o
  -4  19   3      478.47      425.51    120.58 o
  -3  19   3       52.90       45.88     57.98 o
  -2  19   3      246.50      279.55     70.16 o
  -1  19   3      127.15      150.69     68.79 o
   0  19   3      211.46      273.21     82.52 o
   1  19   3      322.68      194.44     97.10 o
   2  19   3       46.26       27.29     75.80 o
   3  19   3      321.34      228.12    118.87 o
   4  19   3      456.65      610.41    140.01 o
   5  19   3      261.86      379.24    132.47 o
   6  19   3       22.23      -46.09     82.38 o
   7  19   3       61.58       98.19    164.86 o
   8  19   3       87.28       76.94     98.80 o
  -8  20   3        0.37       33.49     96.20 o
  -7  20   3        2.93       38.18     91.46 o
  -6  20   3        0.06       13.92     91.84 o
  -5  20   3      164.92      425.11    128.75 o
  -4  20   3      208.00      243.86    149.92 o
  -3  20   3     2764.56     3593.22    305.17 o
  -2  20   3       19.39       37.09     62.38 o
  -1  20   3      143.58      138.70     65.97 o
   0  20   3        1.97       23.91     63.72 o
   1  20   3      642.11      733.88    159.67 o
   2  20   3        2.26       31.12     74.37 o
   3  20   3      104.93      141.38    203.73 o
   4  20   3       90.54       -5.93     86.21 o
   5  20   3       54.82       47.22     97.76 o
   6  20   3       32.76      138.00    172.24 o
   7  20   3      123.94        8.79     87.62 o
  -7  21   3       65.06      128.72    111.72 o
  -6  21   3       26.31       28.77     93.58 o
  -5  21   3        4.84       90.74    131.61 o
  -4  21   3     1825.51     2185.32    348.04 o
  -3  21   3       58.02       38.87    122.65 o
  -2  21   3      328.51      389.86    227.05 o
  -1  21   3      518.28      568.75    168.48 o
   0  21   3       67.71      209.77     84.52 o
   1  21   3       47.70      172.56     99.89 o
   2  21   3      365.06      391.35    131.66 o
   3  21   3      148.16      130.48    132.11 o
   4  21   3        2.28      -22.62     86.92 o
   5  21   3       57.21      -16.12     78.47 o
   6  21   3        0.64       71.28    169.65 o
  -6  22   3      151.12      356.86    131.49 o
  -5  22   3       21.46      -47.85    114.91 o
  -4  22   3      177.25      350.04    126.26 o
  -3  22   3        7.32      -98.10    112.28 o
  -2  22   3      455.57      886.45    247.23 o
  -1  22   3       23.59      -67.26     67.26 o
   0  22   3      645.58      864.66    167.92 o
   1  22   3       77.82        9.51    125.56 o
   2  22   3       19.60        4.41     91.50 o
   3  22   3       70.11      197.07    103.71 o
   4  22   3       32.58       19.26     92.31 o
   5  22   3      184.65      115.87    104.49 o
  -4  23   3        0.76       -5.04    142.01 o
  -3  23   3      108.39      322.09    182.60 o
  -2  23   3      120.09      154.31    148.63 o
  -1  23   3      458.18      700.57    158.02 o
   0  23   3       14.63        6.08     94.41 o
   1  23   3      260.12      334.56    197.64 o
   2  23   3      241.14      351.00    157.99 o
   3  23   3       19.01       89.60    131.10 o
   4  23   3       10.35       -2.30    101.45 o
  -2  24   3      617.25      745.45    245.00 o
   0  24   3      180.64      217.65    159.35 o
   1  24   3      118.88      244.94    124.20 o
 -14   0   4      254.05      300.93    194.48 o
 -12   0   4     2584.91     2551.88    383.20 o
 -10   0   4      736.33     1035.80    462.33 o
  -8   0   4      530.94       85.65     64.13 o
  -6   0   4      950.87      854.82     84.60 o
  -4   0   4     5836.42     6054.55    177.44 o
  -2   0   4     1943.97     2243.49    207.76 o
   4   0   4     1413.72     1362.46     95.86 o
   6   0   4       31.96      106.43     40.11 o
   8   0   4      176.80      194.44     71.59 o
  10   0   4      828.19      871.48    253.14 o
  12   0   4       41.13     -116.82    116.82 o
 -14   1   4      361.41      361.99    178.97 o
 -13   1   4       99.20       25.51     78.26 o
 -12   1   4       43.70      158.55     97.69 o
 -11   1   4     2395.13     2671.75    575.41 o
 -10   1   4     6080.13     6494.55    225.58 o
  -9   1   4      436.61      371.62     86.50 o
  -8   1   4     3914.88     4217.17    126.55 o
  -7   1   4      399.43      263.92     63.58 o
  -6   1   4      218.16      255.35     36.56 o
  -5   1   4     3041.54     2908.29     77.58 o
  -4   1   4     6046.40     5871.23    177.36 o
  -3   1   4     1971.47     1881.12     76.73 o
  -2   1   4    18213.97    21579.30   1412.66 o
  -1   1   4     3161.76     4158.68    381.38 o
   0   1   4        1.11        1.79     24.39 o
   1   1   4      550.90      397.59    114.84 o
   2   1   4      890.31      940.03    119.76 o
   3   1   4       66.10       18.05     18.51 o
   4   1   4      290.94      228.85     30.25 o
   5   1   4     1524.07     1538.84     68.40 o
   6   1   4      201.17      234.29     35.83 o
   7   1   4      514.21      572.16     80.57 o
   8   1   4     1244.42     1154.65    173.48 o
   9   1   4       13.10       60.64     52.00 o
  10   1   4      705.55      850.51    173.46 o
  11   1   4      163.37      152.01     98.64 o
  12   1   4      107.66      202.85    212.04 o
  13   1   4      539.15      677.92    235.57 o
 -14   2   4      111.89       95.22    174.54 o
 -13   2   4        0.49        7.77     84.42 o
 -12   2   4      411.59      359.76    146.61 o
 -11   2   4     1968.02     2640.57    517.86 o
 -10   2   4      268.77      258.74    118.95 o
  -9   2   4     8514.92     9071.02    203.96 o
  -8   2   4      219.43      175.19     66.58 o
  -7   2   4      399.13      346.67     43.56 o
  -6   2   4      368.96      320.73     44.38 o
  -5   2   4     7094.29     7691.55    150.95 o
  -4   2   4      500.69      749.67     67.42 o
  -3   2   4     3491.57     3577.00    102.31 o
  -2   2   4       82.56       54.20     22.21 o
  -1   2   4     1125.74     1245.35    101.92 o
   0   2   4      581.66      439.92     57.95 o
   1   2   4        6.35       26.62     20.69 o
   2   2   4     2042.51     2294.73    100.73 o
   3   2   4    16031.29    17630.66    303.61 o
   4   2   4      586.12      581.23     59.11 o
   5   2   4      126.61      124.57     28.40 o
   6   2   4       87.83      118.62     29.42 o
   7   2   4     1071.42     1206.64     83.38 o
   8   2   4       62.35      109.86     57.74 o
   9   2   4     1088.87     1023.99    131.09 o
  10   2   4     1127.91      794.17    171.28 o
  11   2   4       18.61      108.17     92.85 o
  12   2   4        4.55       33.48    129.48 o
  13   2   4       35.13      -73.40     89.92 o
 -14   3   4      150.83       67.01    168.35 o
 -13   3   4       69.52      209.70    117.46 o
 -12   3   4      140.33      150.58    100.87 o
 -11   3   4     1050.40      323.96    268.02 o
 -10   3   4     4258.20     4447.30    232.93 o
  -9   3   4     1549.95     1351.78    310.03 o
  -8   3   4     1867.88     1974.64    105.30 o
  -7   3   4      581.05      529.34     51.73 o
  -6   3   4       10.62        0.68     20.63 o
  -5   3   4      537.43      503.52     43.39 o
  -4   3   4    17506.99    18900.29    572.19 o
  -3   3   4     3038.61     3335.09    118.31 o
  -2   3   4     5598.12     6088.75    170.43 o
  -1   3   4      322.73      351.00     42.41 o
   0   3   4       19.03       -6.43     17.09 o
   1   3   4     1631.95      894.67    469.78 o
   2   3   4      771.78      810.00     73.04 o
   3   3   4     4867.66     5538.58    132.62 o
   4   3   4     8852.80     9677.70    296.28 o
   5   3   4       38.81       27.43     21.45 o
   6   3   4      201.46      185.38     46.80 o
   7   3   4      420.08      432.30     69.40 o
   8   3   4     3181.33     3178.20    156.70 o
   9   3   4      238.73      240.93    116.44 o
  10   3   4      591.53      732.90    120.97 o
  11   3   4       19.19       72.47     84.24 o
  12   3   4      129.04      216.81    114.22 o
  13   3   4      121.93       69.63    123.83 o
 -14   4   4      101.12      208.87    166.26 o
 -13   4   4       69.37       74.06    141.79 o
 -12   4   4      625.38      773.03    156.16 o
 -11   4   4       22.71       93.75     53.10 o
 -10   4   4        9.90       31.47     48.48 o
  -9   4   4     1752.02     1974.99    140.86 o
  -8   4   4     1538.85     1507.79    104.36 o
  -7   4   4      135.93      125.44     56.14 o
  -6   4   4     1171.01     1226.42     90.14 o
  -5   4   4      145.48      108.37     32.82 o
  -4   4   4     1787.62     1999.39    102.71 o
  -3   4   4      104.74      113.98     37.53 o
  -2   4   4     2060.10     1995.10     98.43 o
  -1   4   4     1417.90     1302.58     72.54 o
   0   4   4    18419.67    19558.43    313.11 o
   1   4   4      968.42     1242.59     63.16 o
   2   4   4      339.12      302.91     32.71 o
   3   4   4        4.52       36.92     18.81 o
   4   4   4     2524.85     2557.73    132.93 o
   5   4   4      284.64      282.50     40.68 o
   6   4   4     2538.34     2445.11    148.89 o
   7   4   4      559.18      466.55    180.22 o
   8   4   4      415.49      455.48     71.82 o
   9   4   4       81.64       64.92     61.37 o
  10   4   4      692.99      922.81    139.18 o
  11   4   4        8.87      130.53    108.12 o
  12   4   4        9.26       30.61     95.95 o
  13   4   4      122.85      190.77    112.25 o
 -14   5   4      202.84       99.11    166.26 o
 -13   5   4      349.22       38.79    153.45 o
 -12   5   4     1777.78     1835.73    245.52 o
 -11   5   4     2394.78     2642.22    197.95 o
 -10   5   4      105.82        8.64     49.16 o
  -9   5   4      931.67      807.78    100.21 o
  -8   5   4      676.50      768.89     64.22 o
  -7   5   4     9329.52    10105.06    182.03 o
  -6   5   4      691.22      630.81     54.13 o
  -5   5   4    12938.91    13220.72    285.54 o
  -4   5   4      277.23      232.20     61.28 o
  -3   5   4      626.12      520.03     64.93 o
  -2   5   4     1690.68     1928.09    131.06 o
  -1   5   4      522.47      771.08     86.77 o
   0   5   4      298.88      316.69     47.84 o
   1   5   4     4118.63     3847.52    132.54 o
   2   5   4      531.69      494.16     50.01 o
   3   5   4      235.01      162.05     32.99 o
   4   5   4      343.87      341.80     40.28 o
   5   5   4      457.40      440.58     79.51 o
   6   5   4     2469.58     2592.31    197.49 o
   7   5   4     4875.58     4619.44    209.06 o
   8   5   4      723.90      730.29    167.09 o
   9   5   4       43.67      103.89     57.91 o
  10   5   4        3.75       -3.26     54.09 o
  11   5   4       29.57       49.18     70.61 o
  12   5   4       91.01       61.31     90.62 o
  13   5   4       74.30       99.24    105.06 o
 -14   6   4      582.91      150.50    177.42 o
 -13   6   4       10.48      -23.68    137.90 o
 -12   6   4     2209.88     2605.22    218.42 o
 -11   6   4      988.51     1062.91    121.44 o
 -10   6   4      342.95      312.71     71.44 o
  -9   6   4     2439.12     2576.59    234.38 o
  -8   6   4     8212.38     8880.85    267.98 o
  -7   6   4     2223.08     2339.78    101.02 o
  -6   6   4     6071.23     5911.31    182.58 o
  -5   6   4     1190.24     1109.80    132.83 o
  -4   6   4        4.03      -26.76     26.76 o
  -3   6   4     3295.74     2997.73    127.84 o
  -2   6   4     8196.13     8695.54    228.15 o
  -1   6   4      864.65      683.63     67.17 o
   0   6   4      328.17      198.42     46.91 o
   1   6   4     3860.59     3865.44    180.91 o
   2   6   4      670.27      671.75     59.87 o
   3   6   4     1388.39     1420.60     77.33 o
   4   6   4     2323.30     2247.16    107.74 o
   5   6   4     6161.34     6623.60    235.55 o
   6   6   4     5608.44     5603.84    222.61 o
   7   6   4     2568.78     2854.91    180.02 o
   8   6   4        1.45       21.79     52.25 o
   9   6   4        3.07       33.95     49.20 o
  10   6   4      337.86      197.57     87.37 o
  11   6   4       14.89       74.81     74.67 o
  12   6   4       12.70      -19.85    148.81 o
  13   6   4      132.58      168.04    117.83 o
 -14   7   4      499.28      551.33    235.43 o
 -13   7   4       58.70       49.38    155.75 o
 -12   7   4      553.38      682.08    119.64 o
 -11   7   4       34.78       44.65     57.30 o
 -10   7   4       41.82       65.34     63.41 o
  -9   7   4      137.38      151.47     58.98 o
  -8   7   4    14080.87    15696.25    382.83 o
  -7   7   4     2703.19     2618.28    169.33 o
  -6   7   4      777.65      764.48     91.25 o
  -5   7   4        1.71       24.00     34.91 o
  -4   7   4     3899.73     3802.63    267.17 o
  -3   7   4        5.92      -19.21     28.81 o
  -2   7   4      512.60      525.56     71.35 o
  -1   7   4       49.06       -8.91     24.35 o
   0   7   4      171.14      101.17     48.47 o
   1   7   4        2.91       16.73     20.26 o
   2   7   4      615.36      472.27     70.63 o
   3   7   4     1525.07     1665.67     86.90 o
   4   7   4     1256.00     1148.99    135.18 o
   5   7   4       39.16       12.63     38.21 o
   6   7   4      846.83      998.93    131.55 o
   7   7   4       82.89       98.24     53.88 o
   8   7   4      221.75      162.30     68.06 o
   9   7   4      274.63      251.26    106.05 o
  10   7   4      854.77      835.42    136.88 o
  11   7   4       44.88       61.07     74.02 o
  12   7   4       34.73      124.48     87.55 o
  13   7   4      107.83      150.40    115.14 o
 -14   8   4       34.88       19.72    178.43 o
 -13   8   4      190.80      565.37    241.62 o
 -12   8   4       43.74      -60.63     67.69 o
 -11   8   4      718.05     1021.54    167.75 o
 -10   8   4      457.72      465.00     91.10 o
  -9   8   4      380.80      419.38     92.85 o
  -8   8   4      870.19      698.57    136.15 o
  -7   8   4      517.02      341.99    125.78 o
  -6   8   4      797.13      877.29    101.39 o
  -5   8   4     1109.94      972.61     98.56 o
  -4   8   4      493.25      574.99     89.41 o
  -3   8   4     2160.29     1747.81    195.93 o
  -2   8   4      544.28      632.59     73.17 o
  -1   8   4     1377.09     1440.61     98.97 o
   0   8   4       10.23      -14.25     27.57 o
   1   8   4     6150.50     6439.46    178.12 o
   2   8   4      158.60      110.95     43.72 o
   3   8   4     2839.03     2827.25    116.38 o
   4   8   4       51.02       70.93     47.10 o
   5   8   4     3254.99     3583.50    188.25 o
   6   8   4      314.27      336.99     76.76 o
   7   8   4        6.00       25.98     48.83 o
   8   8   4      142.54       64.07    134.41 o
   9   8   4       17.14      -44.19     49.75 o
  10   8   4      111.95      116.93     60.68 o
  11   8   4       16.52       46.98     77.78 o
  12   8   4      458.77      557.51    124.20 o
  13   8   4       10.38        9.79    108.97 o
 -13   9   4     2548.09     3034.91    478.71 o
 -12   9   4        0.17       50.91     82.95 o
 -11   9   4      726.12      516.60    117.40 o
 -10   9   4      487.04      815.76    305.93 o
  -9   9   4      559.07      587.77    136.75 o
  -8   9   4      757.02      759.26    215.13 o
  -7   9   4     5840.01     5515.19    542.33 o
  -6   9   4       59.63       -9.34     40.06 o
  -5   9   4      996.84      954.64    104.85 o
  -4   9   4      464.16      449.43     69.63 o
  -3   9   4       71.28       65.72     37.08 o
  -2   9   4     1283.70      928.94    120.64 o
  -1   9   4    12045.76    12180.89    300.71 o
   0   9   4       17.67       52.94     29.68 o
   1   9   4     4220.89     4268.07    132.92 o
   2   9   4       14.60       11.74     19.95 o
   3   9   4     1354.44     1446.05     93.20 o
   4   9   4     1211.36     1113.79    117.45 o
   5   9   4     2551.61     2575.71    202.25 o
   6   9   4      250.61       98.91     64.65 o
   7   9   4      483.01      374.28     85.04 o
   8   9   4       44.68       35.71     52.11 o
   9   9   4       20.94      -42.90     45.07 o
  10   9   4      146.67      168.11     76.88 o
  11   9   4      245.65      233.93     99.65 o
  12   9   4       19.53      -18.05    102.00 o
 -13  10   4       50.72      132.28    113.10 o
 -12  10   4     2165.28     2577.28    353.79 o
 -11  10   4      106.50      194.57    103.45 o
 -10  10   4      212.69      130.98     94.54 o
  -9  10   4      118.13       25.45    160.68 o
  -8  10   4      960.19     1009.07    166.26 o
  -7  10   4     2307.62     2520.78    235.44 o
  -6  10   4     3678.67     3942.02    190.21 o
  -5  10   4        1.16       24.56     42.40 o
  -4  10   4       83.02      129.04     47.55 o
  -3  10   4     1274.97     1257.48    111.82 o
  -2  10   4     1105.42      989.10    118.47 o
  -1  10   4      939.50      899.43     91.18 o
   0  10   4     7789.11     7901.28    205.02 o
   1  10   4      164.14      150.63     38.86 o
   2  10   4     1716.28     1624.00     79.14 o
   3  10   4        3.00        2.63     31.04 o
   4  10   4      494.85      369.78     96.04 o
   5  10   4      195.97      260.94     65.74 o
   6  10   4     1505.49     1301.60    140.31 o
   7  10   4       15.85       31.79     54.76 o
   8  10   4        2.40        0.28     76.56 o
   9  10   4      184.73      145.75     74.93 o
  10  10   4       44.53       67.37     63.95 o
  11  10   4      264.27       65.79    106.05 o
  12  10   4      979.67      979.08    158.53 o
 -13  11   4     2678.43     2685.57    636.66 o
 -12  11   4       35.60       71.69    106.88 o
 -11  11   4       84.41      311.95    153.16 o
 -10  11   4       12.37      100.49    114.33 o
  -9  11   4      436.11      219.60    198.40 o
  -8  11   4       49.62      162.41     84.81 o
  -7  11   4     5048.71     5381.20    349.30 o
  -6  11   4      343.98      367.31    103.75 o
  -5  11   4      343.70      180.50     56.44 o
  -4  11   4      899.04      879.19    101.57 o
  -3  11   4        0.64       31.00     36.89 o
  -2  11   4     3289.04     3106.17    156.71 o
  -1  11   4     4851.99     4707.81    183.37 o
   0  11   4      670.46      748.04     74.16 o
   1  11   4     1217.92     1161.22    130.52 o
   2  11   4      868.23      821.40     93.10 o
   3  11   4        4.71      -21.56     32.92 o
   4  11   4      337.19      354.24     75.76 o
   5  11   4      438.84      409.66     86.99 o
   6  11   4     1015.98      743.17    161.21 o
   7  11   4      249.05      185.63     68.73 o
   8  11   4      486.02      445.62     94.54 o
   9  11   4       51.91       -0.60     60.91 o
  10  11   4        1.51      106.02     70.66 o
  11  11   4     1123.26     1559.78    249.63 o
  12  11   4       45.97      -36.04     77.85 o
 -12  12   4       40.80       44.26    111.47 o
 -11  12   4       63.77      207.93    113.96 o
 -10  12   4      259.62      110.85     96.54 o
  -9  12   4      351.38      328.36    112.18 o
  -8  12   4       16.53      -19.53     62.40 o
  -7  12   4     1284.67     1002.01    171.68 o
  -6  12   4        2.43        4.63     62.83 o
  -5  12   4       85.72      134.77     59.93 o
  -4  12   4      430.88      418.01     78.47 o
  -3  12   4      902.04      701.09    148.38 o
  -2  12   4      107.49       61.51     46.35 o
  -1  12   4       72.56       79.42     41.31 o
   0  12   4      158.13      156.98     45.66 o
   1  12   4      488.25      371.26     55.06 o
   2  12   4      378.80      458.64     76.30 o
   3  12   4     2127.50     1916.31    192.59 o
   4  12   4     1040.80      862.48    115.63 o
   5  12   4      427.88      378.41     84.70 o
   6  12   4       74.58       68.55     57.14 o
   7  12   4      226.72      330.92     86.58 o
   8  12   4      263.47      182.69     87.51 o
   9  12   4     1292.08     1312.41    255.32 o
  10  12   4       77.68       85.71     74.46 o
  11  12   4      203.12      299.62     97.85 o
 -12  13   4       13.55       85.78    122.90 o
 -11  13   4      290.04      157.01    190.45 o
 -10  13   4      700.91      847.68    173.73 o
  -9  13   4      791.75      664.22    158.11 o
  -8  13   4      233.19      359.64    119.81 o
  -7  13   4      429.64      542.55    135.51 o
  -6  13   4     1087.41      943.53    165.61 o
  -5  13   4     2044.63     2260.70    179.67 o
  -4  13   4     3493.77     3516.56    189.72 o
  -3  13   4      929.59     1019.89    113.02 o
  -2  13   4      341.03      409.42     75.63 o
  -1  13   4      474.54      427.20     88.70 o
   0  13   4       78.02       77.52     43.17 o
   1  13   4      949.71     1249.25    142.00 o
   2  13   4     2028.43     2177.79    150.38 o
   3  13   4     2433.90     1907.34    199.62 o
   4  13   4      636.72      673.24    173.21 o
   5  13   4     1180.25      978.85    132.60 o
   6  13   4        1.29       51.55     55.52 o
   7  13   4        5.77       18.73     58.09 o
   8  13   4      549.61      797.70    134.22 o
   9  13   4       87.77       20.95     67.12 o
  10  13   4      268.01      374.64    103.12 o
  11  13   4      300.05      126.04     89.73 o
 -12  14   4      602.91      535.01    393.70 o
 -11  14   4      303.58      348.51    127.23 o
 -10  14   4       15.74       63.63     87.51 o
  -9  14   4      485.75      411.17    183.28 o
  -8  14   4      568.93      565.26    136.83 o
  -7  14   4        2.11      -52.03     76.33 o
  -6  14   4     4927.94     5228.26    326.94 o
  -5  14   4     3214.21     3514.18    272.29 o
  -4  14   4     1134.63     1291.44    133.92 o
  -3  14   4       26.01      -15.76     44.56 o
  -2  14   4      514.55      647.61    115.52 o
  -1  14   4      480.08      406.04     68.93 o
   0  14   4     4581.02     4456.80    169.96 o
   1  14   4      130.49      171.52     60.21 o
   2  14   4       11.29       17.30     43.78 o
   3  14   4        7.02       19.17     52.92 o
   4  14   4      251.03      171.08     73.36 o
   5  14   4     1291.30     1122.76    174.20 o
   6  14   4      515.08      401.78     97.12 o
   7  14   4      463.45      376.27     95.66 o
   8  14   4      679.88      780.71    132.03 o
   9  14   4       66.54      -19.57     88.27 o
  10  14   4      227.12      214.59     98.56 o
  11  14   4      101.05       92.35     94.24 o
 -11  15   4      663.79      733.40    248.06 o
 -10  15   4        4.45       -3.02     87.66 o
  -9  15   4      218.21      297.78    112.22 o
  -8  15   4      139.99       32.09     80.74 o
  -7  15   4     1455.70     1649.65    225.73 o
  -6  15   4      700.21      866.71    156.54 o
  -5  15   4     3837.45     3982.98    871.22 o
  -4  15   4       12.65       28.40     48.16 o
  -3  15   4      127.57      144.94     61.66 o
  -2  15   4       36.70       54.58     42.10 o
  -1  15   4     2583.85     2547.71    149.55 o
   0  15   4        0.54      -22.98     39.27 o
   1  15   4      609.58      521.84     90.97 o
   2  15   4       10.79       25.45     57.58 o
   3  15   4       85.66       81.00     72.44 o
   4  15   4      243.85      444.71    114.62 o
   5  15   4     1793.19     1896.01    442.68 o
   6  15   4       12.79       10.11     86.59 o
   7  15   4      386.30      358.99    100.94 o
   8  15   4       27.24      149.53     76.84 o
   9  15   4       50.08      -69.94     81.00 o
  10  15   4      339.81      170.19    100.20 o
 -11  16   4       20.24       85.68    275.02 o
 -10  16   4       28.19      148.00    169.83 o
  -9  16   4      557.03      491.35    146.04 o
  -8  16   4       32.98       13.28     87.92 o
  -7  16   4      201.66      182.28    100.26 o
  -6  16   4      630.44      364.13    109.56 o
  -5  16   4      627.06      514.42    187.17 o
  -4  16   4       29.77       39.83     51.41 o
  -3  16   4     1157.40     1249.94    119.67 o
  -2  16   4        7.09       48.28     41.74 o
  -1  16   4        2.98        7.02     42.61 o
   0  16   4      136.61      122.55     63.13 o
   1  16   4      342.33      295.24     75.64 o
   2  16   4      303.38      352.20    101.68 o
   3  16   4     2584.94     2373.17    292.87 o
   4  16   4      867.98      679.72    146.64 o
   5  16   4      625.61      438.18    120.06 o
   6  16   4        3.39      -10.69     71.98 o
   7  16   4       36.23      242.42    108.58 o
   8  16   4       86.31      118.23    115.48 o
   9  16   4      120.80       30.61     85.92 o
  10  16   4      233.29      328.19    126.65 o
 -10  17   4     1944.35     1724.41    713.17 o
  -9  17   4        5.64      101.56    100.03 o
  -8  17   4       34.05      136.63    104.26 o
  -7  17   4       62.19      105.46     81.20 o
  -6  17   4        6.20       68.35     69.65 o
  -5  17   4       61.88      137.16     81.59 o
  -4  17   4     1735.17     2057.27    178.21 o
  -3  17   4        7.81       31.97     47.17 o
  -2  17   4      613.11      732.78     93.47 o
  -1  17   4       28.96      -22.36     55.04 o
   0  17   4       95.85       99.27     59.19 o
   1  17   4        1.12       -9.34     52.44 o
   2  17   4     1694.45     2141.34    283.55 o
   3  17   4      518.40      718.42    171.59 o
   4  17   4       83.63      105.47     84.59 o
   5  17   4       14.86      -17.09     68.58 o
   6  17   4      111.89      117.01     90.52 o
   7  17   4       15.01      111.42     87.98 o
   8  17   4      363.59      321.59    131.14 o
   9  17   4       59.35      -32.49    126.21 o
  -9  18   4     1094.63     1453.94    245.15 o
  -8  18   4       36.28      188.08    156.55 o
  -7  18   4       55.94     -112.05    114.04 o
  -6  18   4        3.78      -73.09     75.96 o
  -5  18   4      714.15      726.85    153.57 o
  -4  18   4     1443.83     1453.79    197.05 o
  -3  18   4     3317.47     3882.82    204.03 o
  -2  18   4     1405.38     1317.09    147.54 o
  -1  18   4      530.79      559.07     97.38 o
   0  18   4      568.12      395.83     87.92 o
   1  18   4      248.02      181.36     88.21 o
   2  18   4      100.40      115.17     85.41 o
   3  18   4     3003.91     2872.00    525.06 o
   4  18   4      384.70      306.55    121.82 o
   5  18   4      374.24      388.21    118.76 o
   6  18   4        2.15        6.64     74.50 o
   7  18   4        5.87       -2.34     86.07 o
   8  18   4        0.10      -82.18     82.18 o
  -9  19   4        0.80      -70.00     86.55 o
  -8  19   4        0.73       84.46    100.30 o
  -7  19   4      236.45      198.28    106.72 o
  -6  19   4        4.45       46.81     98.48 o
  -5  19   4      840.84      574.11    149.22 o
  -4  19   4      942.84      938.06    195.01 o
  -3  19   4       13.57      -39.82     48.86 o
  -2  19   4      198.25      173.66     71.15 o
  -1  19   4      448.18      503.93     97.67 o
   0  19   4       52.61      -16.79     55.00 o
   1  19   4     1299.05     1575.58    214.55 o
   2  19   4       43.43      -56.66     82.48 o
   3  19   4      196.28      226.20    108.42 o
   4  19   4       49.58       20.68     80.50 o
   5  19   4      159.42       78.14    178.03 o
   6  19   4      163.63       82.56    166.69 o
   7  19   4        9.09     -138.55    138.55 o
   8  19   4       50.40      -83.66    158.67 o
  -8  20   4       95.08      143.44    100.41 o
  -7  20   4        0.60      173.87    102.94 o
  -6  20   4        3.92      -27.64     77.73 o
  -5  20   4        0.45      -56.35     85.60 o
  -4  20   4       92.11      215.15     98.18 o
  -3  20   4       29.02       -8.51     76.56 o
  -2  20   4     1563.17     2000.52    190.97 o
  -1  20   4      230.79      193.89     81.09 o
   0  20   4     1024.27     1400.65    158.68 o
   1  20   4      101.33       19.70     81.86 o
   2  20   4      376.80      622.40    141.33 o
   3  20   4       55.75       67.07     93.44 o
   4  20   4       17.44       70.06     86.39 o
   5  20   4      141.82      117.46    179.69 o
   6  20   4      131.50      109.03     93.76 o
   7  20   4      289.59      170.88    110.23 o
  -7  21   4      225.38      167.70    147.59 o
  -6  21   4       81.73       94.25    197.39 o
  -5  21   4        9.75      -80.40     85.17 o
  -4  21   4      310.10      449.97    135.28 o
  -3  21   4      128.93      235.07    161.94 o
  -2  21   4      792.65      872.42    128.28 o
  -1  21   4      196.39      336.13     91.35 o
   0  21   4      195.77      201.03    107.64 o
   1  21   4      707.21     1044.05    478.24 o
   2  21   4      823.30      766.23    167.18 o
   3  21   4        0.60      -29.31     84.81 o
   4  21   4      349.07      364.19    193.51 o
   5  21   4      129.09      184.90    113.72 o
   6  21   4       48.18        9.76     97.13 o
  -6  22   4       55.50      160.04    116.77 o
  -5  22   4      272.56      241.85    129.99 o
  -4  22   4        0.01      125.52    145.17 o
  -3  22   4     1685.32     2191.07    373.70 o
  -2  22   4      248.97      189.51    105.40 o
  -1  22   4        1.43       71.52     75.68 o
   0  22   4       64.73      156.00    102.36 o
   1  22   4      947.11     1000.51    190.41 o
   2  22   4      463.42      653.84    156.81 o
   3  22   4      491.85      255.95    243.71 o
   4  22   4       86.66       97.82    100.57 o
   5  22   4        0.63       19.30    120.59 o
  -4  23   4      398.60      967.64    279.55 o
  -3  23   4      421.47      508.07    214.85 o
  -2  23   4      588.12      435.09    200.31 o
  -1  23   4      646.33      606.50    158.66 o
   0  23   4       65.04        7.17     93.54 o
   1  23   4       62.92      163.82    109.62 o
   2  23   4      791.03      926.29    187.87 o
   3  23   4       16.47      123.70    109.55 o
 -13   0   5      244.24      510.23    197.57 o
 -11   0   5     3605.97     4229.34    458.99 o
  -9   0   5     2779.64     2988.99    351.10 o
  -7   0   5      752.67      771.82     87.79 o
  -5   0   5    28130.59    29081.48    548.81 o
  -3   0   5    14299.62    14047.78    395.58 o
  -1   0   5     1156.44     1442.15    116.22 o
   1   0   5     8073.57     9054.63    380.53 o
   3   0   5    22875.11    24989.56    774.96 o
   5   0   5     3848.53     4396.95    219.17 o
   7   0   5     9446.22    10705.02    390.84 o
   9   0   5     9682.86    10283.46    685.06 o
  11   0   5        6.21       58.88    125.16 o
  13   0   5      393.04      678.29    239.82 o
 -14   1   5       66.85       98.69    116.21 o
 -13   1   5       36.30       57.78     91.84 o
 -12   1   5      127.14      176.01     91.60 o
 -11   1   5      196.33      118.81    141.22 o
 -10   1   5     8534.92     9056.49    373.23 o
  -9   1   5        0.62      554.00    257.99 o
  -8   1   5      113.76       24.95     37.82 o
  -7   1   5     1521.98     1434.73     79.18 o
  -6   1   5       98.21       65.76     24.94 o
  -5   1   5       83.44       51.01     21.48 o
  -4   1   5    28712.99    30772.03    444.22 o
  -3   1   5      506.49      464.63     48.11 o
  -2   1   5     1605.31     1940.58    219.99 o
  -1   1   5     7688.31     9298.64    268.33 o
   0   1   5     1351.15     1367.73     82.48 o
   1   1   5     6235.14     6696.80    184.55 o
   2   1   5     5245.85     3368.88   1721.09 o
   3   1   5      366.78      308.43     49.96 o
   4   1   5     5160.50     5513.53    123.98 o
   5   1   5     1032.49     1254.29    107.24 o
   6   1   5      256.14      449.66     88.73 o
   7   1   5     3100.08     4291.22    531.42 o
   8   1   5     1216.51     1289.66    140.76 o
   9   1   5      132.00      218.62    101.23 o
  10   1   5      188.95        9.96     81.40 o
  11   1   5      178.07      161.23    102.92 o
  12   1   5       91.00      -28.78    125.88 o
  13   1   5      106.71      178.83    137.18 o
 -14   2   5      356.42      226.19    195.09 o
 -13   2   5      479.11      787.26    175.98 o
 -12   2   5      341.47      517.58    133.42 o
 -11   2   5       59.58      -11.82     56.79 o
 -10   2   5       53.53        6.06     65.99 o
  -9   2   5      911.88      799.44     79.78 o
  -8   2   5     3174.89     3248.52    133.11 o
  -7   2   5      141.66       90.44     37.03 o
  -6   2   5     2794.26     2374.35     81.36 o
  -5   2   5       87.34       64.55     23.60 o
  -4   2   5     6634.75     6979.62    163.14 o
  -3   2   5     1643.05     1544.54     79.37 o
  -2   2   5     3319.55     3550.60    112.05 o
  -1   2   5     1855.94     1701.29     83.00 o
   0   2   5    12027.13    13610.94    248.77 o
   1   2   5     3729.54     3123.66    118.24 o
   2   2   5      831.22      543.69     65.10 o
   3   2   5      827.07      838.26     52.60 o
   4   2   5    10833.24    11763.95    236.32 o
   5   2   5     1070.18     1307.17     77.80 o
   6   2   5     1487.77     1637.14     91.21 o
   7   2   5      494.68      585.27     78.32 o
   8   2   5     1229.63     1244.38    172.58 o
   9   2   5      927.81      886.19    175.91 o
  10   2   5      472.29      365.10    126.10 o
  11   2   5       38.79      194.64    105.05 o
  12   2   5      798.47      969.18    204.70 o
  13   2   5       19.67      147.55    117.18 o
 -14   3   5      273.78      399.25    148.20 o
 -13   3   5      251.79      470.65    200.81 o
 -12   3   5     1994.52     2289.90    266.36 o
 -11   3   5     2473.01     2624.35    204.90 o
 -10   3   5      627.27      802.78    171.51 o
  -9   3   5      273.95      281.44     79.65 o
  -8   3   5     1223.17     1094.30    106.57 o
  -7   3   5     4762.02     4566.08    166.35 o
  -6   3   5      899.31      895.24     70.33 o
  -5   3   5     8863.79     9430.07    232.78 o
  -4   3   5      384.02      342.46     52.15 o
  -3   3   5    10360.98    10496.90    329.87 o
  -2   3   5      110.00       70.19     27.66 o
  -1   3   5     9071.73     9409.98    331.29 o
   0   3   5       51.79       42.16     27.70 o
   1   3   5     4598.52     3593.60   1139.67 o
   2   3   5     1155.56     1230.69     74.95 o
   3   3   5     1538.34     1513.57     63.22 o
   4   3   5      609.07      575.04     45.59 o
   5   3   5    18884.53    20942.47    385.95 o
   6   3   5      357.07      304.46    111.13 o
   7   3   5     2073.25     2264.47    151.54 o
   8   3   5     2646.18     2856.67    158.51 o
   9   3   5       69.33        8.54     57.92 o
  10   3   5     1116.90      718.32    165.32 o
  11   3   5     1400.92     1685.27    247.16 o
  12   3   5       63.44      103.62    107.79 o
  13   3   5      888.52      846.53    193.83 o
 -14   4   5       86.87       40.67    164.39 o
 -13   4   5      322.80      412.85    141.20 o
 -12   4   5       87.22       11.03    149.56 o
 -11   4   5      724.85      723.35    138.06 o
 -10   4   5      135.85      195.23     61.24 o
  -9   4   5     6279.92     6492.61    228.53 o
  -8   4   5     2679.28     2627.59    111.10 o
  -7   4   5      396.59      348.23     46.81 o
  -6   4   5     3279.66     3448.14    115.24 o
  -5   4   5     4994.49     4795.37    159.69 o
  -4   4   5     2144.24     2607.10    119.06 o
  -3   4   5    22408.99    23593.09    848.28 o
  -2   4   5     6866.15     6416.93    189.78 o
  -1   4   5       34.20       10.83     17.89 o
   0   4   5     2985.90     2543.69    113.02 o
   1   4   5     2853.88     2551.25     88.75 o
   2   4   5      148.81      192.34     36.81 o
   3   4   5      328.02      307.53     57.09 o
   4   4   5     2189.98     2299.61     99.86 o
   5   4   5      156.75      166.18     64.23 o
   6   4   5     3347.46     3224.27    221.61 o
   7   4   5     3194.76     2926.49    283.72 o
   8   4   5      251.03      371.13     72.66 o
   9   4   5     2650.94     2733.31    206.07 o
  10   4   5     1909.39     1972.54    315.54 o
  11   4   5      292.07      218.25    119.52 o
  12   4   5       22.60      122.45    105.24 o
  13   4   5      205.81      459.59    152.24 o
 -14   5   5       10.01     -100.41    127.97 o
 -13   5   5        0.87     -118.33    125.09 o
 -12   5   5      197.89       45.98     74.22 o
 -11   5   5     1206.03     1089.18    149.44 o
 -10   5   5     1274.86     1295.82    150.61 o
  -9   5   5      973.85      614.17    283.84 o
  -8   5   5     3341.97     3446.27    144.91 o
  -7   5   5       20.40      -13.36     61.57 o
  -6   5   5     1542.23     1535.06     86.33 o
  -5   5   5      779.67      686.29     83.92 o
  -4   5   5     2326.62     2052.45    125.66 o
  -3   5   5     2048.71     2514.96    157.48 o
  -2   5   5     4395.58     4181.69    161.98 o
  -1   5   5      675.57      558.14     50.90 o
   0   5   5     1530.70     1665.87     95.52 o
   1   5   5     5208.95     5479.03    140.56 o
   2   5   5     6161.73     6318.32    140.56 o
   3   5   5     2865.98     3187.94    121.45 o
   4   5   5     6408.47     6758.93    141.53 o
   5   5   5      167.40      126.51     53.67 o
   6   5   5        5.66      -11.49     49.71 o
   7   5   5      392.80      372.29     81.01 o
   8   5   5    10296.14    10870.62    880.04 o
   9   5   5      650.91      453.74     95.11 o
  10   5   5     1399.72     1649.10    186.32 o
  11   5   5       36.78      -12.79     90.69 o
  12   5   5      348.93      431.74    146.72 o
  13   5   5        0.56        6.71    103.95 o
 -14   6   5        5.67      -76.58    148.56 o
 -13   6   5      324.64      295.96    203.19 o
 -12   6   5       40.28       15.37     72.12 o
 -11   6   5     1005.86     1224.22    157.29 o
 -10   6   5       11.63       30.97     50.04 o
  -9   6   5      474.87      427.26     76.29 o
  -8   6   5     1109.50     1071.01     85.08 o
  -7   6   5     1551.50     1655.03    117.28 o
  -6   6   5     4881.42     4376.75    257.76 o
  -5   6   5     3028.03     2734.28    147.31 o
  -4   6   5      262.86      254.02     54.56 o
  -3   6   5    17192.27    18129.00    728.44 o
  -2   6   5      718.48      764.56     78.82 o
  -1   6   5     1456.28     1432.58    110.98 o
   0   6   5      614.51      405.33     45.33 o
   1   6   5     3572.64     3694.79    140.23 o
   2   6   5      399.25      411.35     52.40 o
   3   6   5     5321.23     5470.71    189.80 o
   4   6   5     1686.02     1458.76     83.42 o
   5   6   5       21.20       -7.15     35.41 o
   6   6   5     5712.81     5659.29    229.21 o
   7   6   5     1754.76     1659.27    149.78 o
   8   6   5       33.84       62.64     54.78 o
   9   6   5      108.94       55.54     65.46 o
  10   6   5        2.76       48.88     65.58 o
  11   6   5      301.75      181.21     88.69 o
  12   6   5      942.58      916.00    202.50 o
  13   6   5       71.17      109.12    186.45 o
 -14   7   5       24.87        7.85    148.20 o
 -13   7   5      916.08     1159.45    303.23 o
 -12   7   5       16.87       66.40     91.59 o
 -11   7   5     1002.20      966.62    118.93 o
 -10   7   5       67.39       10.89     56.96 o
  -9   7   5     1199.61     1318.28    148.14 o
  -8   7   5       14.87      -11.63     45.27 o
  -7   7   5    11887.39    12386.50    349.83 o
  -6   7   5      116.82      123.28     81.61 o
  -5   7   5      894.08      568.98     93.10 o
  -4   7   5       32.70       87.00     39.81 o
  -3   7   5      856.68      798.88     87.44 o
  -2   7   5     1062.78     1181.97     97.37 o
  -1   7   5      526.06      309.63     53.89 o
   0   7   5       46.71       76.73     29.23 o
   1   7   5     7740.54     8628.80    237.99 o
   2   7   5      486.77      399.86     53.98 o
   3   7   5     2791.10     3040.18    141.05 o
   4   7   5     1407.75     1365.25    122.59 o
   5   7   5     4335.27     4380.76    328.66 o
   6   7   5      421.17      391.34     80.04 o
   7   7   5     4678.32     5186.22    235.28 o
   8   7   5     1054.87      690.89    170.65 o
   9   7   5       41.44       77.25     60.33 o
  10   7   5      130.98       50.15     65.44 o
  11   7   5     2054.40     2214.57    221.82 o
  12   7   5       27.21      -86.30     90.77 o
 -13   8   5       36.72      248.17    206.28 o
 -12   8   5      738.36      563.24    227.08 o
 -11   8   5     1861.88     2186.79    244.37 o
 -10   8   5      301.06      297.83    112.07 o
  -9   8   5       67.43      109.29     78.66 o
  -8   8   5     5142.47     5353.50    307.45 o
  -7   8   5      340.52      341.58     69.61 o
  -6   8   5     7470.61     8274.69    273.10 o
  -5   8   5     2130.37     2029.86    167.89 o
  -4   8   5     1697.74     1645.59    124.15 o
  -3   8   5        7.52       -4.97     29.69 o
  -2   8   5     4217.02     4200.70    163.02 o
  -1   8   5     6507.95     6678.65    205.10 o
   0   8   5     2757.00     2737.61    158.92 o
   1   8   5        0.74       12.39     21.99 o
   2   8   5      483.56      670.01     77.43 o
   3   8   5      119.20      106.70     35.53 o
   4   8   5     2543.71     2357.50    158.19 o
   5   8   5     1196.00     1041.07    121.04 o
   6   8   5     8065.27     8335.02    479.95 o
   7   8   5     1180.51     1025.96    128.11 o
   8   8   5       10.39       22.91     52.76 o
   9   8   5      263.81      202.41     72.34 o
  10   8   5      929.41     1216.82    167.10 o
  11   8   5       93.02       65.33     85.87 o
  12   8   5     1575.62     1522.68    193.33 o
 -13   9   5      456.12      458.32    148.98 o
 -12   9   5      987.46     1280.83    213.65 o
 -11   9   5       64.99       25.84     85.89 o
 -10   9   5       87.27      117.74     88.16 o
  -9   9   5      100.84      141.77     81.75 o
  -8   9   5     2612.70     2829.22    257.87 o
  -7   9   5     5114.15     5028.76    215.17 o
  -6   9   5      173.51      143.85     57.23 o
  -5   9   5      224.92      245.72     61.00 o
  -4   9   5     5022.38     5247.28    202.49 o
  -3   9   5       77.50       81.33     40.75 o
  -2   9   5     1830.15     1908.47    261.50 o
  -1   9   5     5735.70     5858.51    196.59 o
   0   9   5     3048.99     3239.87    139.26 o
   1   9   5       20.84       24.52     24.53 o
   2   9   5     2421.12     2204.04    113.39 o
   3   9   5     1501.62     1475.23     96.97 o
   4   9   5     2775.14     2514.50    197.49 o
   5   9   5     2882.07     2479.00    177.59 o
   6   9   5      988.50      867.23    119.24 o
   7   9   5     1508.99     1510.39    156.04 o
   8   9   5      659.73      711.75    116.91 o
   9   9   5        2.35       64.45     63.38 o
  10   9   5      475.93      378.05    100.81 o
  11   9   5     1870.90     1752.78    291.72 o
  12   9   5       66.67       48.27     86.46 o
 -13  10   5        4.80       50.25    107.54 o
 -12  10   5        5.69      -84.84     84.84 o
 -11  10   5      227.06      221.54    117.60 o
 -10  10   5      628.34      555.75    207.83 o
  -9  10   5      712.79      564.04    169.36 o
  -8  10   5      972.53     1036.17    168.45 o
  -7  10   5       50.53       52.74     64.54 o
  -6  10   5      158.67      132.46     62.13 o
  -5  10   5      315.63      179.74     57.34 o
  -4  10   5      523.34      573.18    125.92 o
  -3  10   5     8996.52     8640.05    268.60 o
  -2  10   5      319.14      203.96    127.14 o
  -1  10   5      755.92      715.91     84.43 o
   0  10   5      219.90      213.46     51.04 o
   1  10   5     4591.67     4424.14    143.15 o
   2  10   5       39.97       68.38     36.15 o
   3  10   5     4453.41     4157.49    153.63 o
   4  10   5      334.20      243.42     66.68 o
   5  10   5        2.22        7.49     45.30 o
   6  10   5        5.69       18.08     50.68 o
   7  10   5      600.86      540.05     98.67 o
   8  10   5     1546.29     1663.49    174.29 o
   9  10   5     4106.14     5190.52    483.82 o
  10  10   5      919.31      869.48    148.04 o
  11  10   5      320.98      237.40     95.38 o
  12  10   5       38.47       48.76     85.27 o
 -13  11   5      716.59      861.83    266.27 o
 -12  11   5       56.94      -22.47     96.25 o
 -11  11   5      122.51       10.65     97.03 o
 -10  11   5      347.62      474.64    150.54 o
  -9  11   5      134.02      156.12     95.89 o
  -8  11   5     1742.31     2060.70    238.25 o
  -7  11   5     2379.42     2296.04    313.60 o
  -6  11   5     1546.90     1567.86    177.58 o
  -5  11   5        2.82       12.49     39.69 o
  -4  11   5     2603.95     2420.42    160.85 o
  -3  11   5       70.86       46.32     44.05 o
  -2  11   5     1575.62     1652.41    279.91 o
  -1  11   5     6642.94     6862.93    230.71 o
   0  11   5      246.67      199.03     46.84 o
   1  11   5     1126.46      971.88    110.25 o
   2  11   5     2594.70     2701.31    190.50 o
   3  11   5      113.65      131.10     53.65 o
   4  11   5      761.09      605.51     98.43 o
   5  11   5      390.92      330.81     80.41 o
   6  11   5      350.23      320.58    101.98 o
   7  11   5       15.02       13.26     47.42 o
   8  11   5      352.89      277.93     89.02 o
   9  11   5      217.98      292.34     89.69 o
  10  11   5      114.95      205.11    137.83 o
  11  11   5      257.94      201.00    118.16 o
 -12  12   5     1365.81     1280.34    226.73 o
 -11  12   5        8.08      -52.62     78.27 o
 -10  12   5      148.82       66.28    269.33 o
  -9  12   5      206.74      293.17    104.08 o
  -8  12   5     1115.18     1568.72    259.94 o
  -7  12   5        1.14       26.03     60.16 o
  -6  12   5    10185.94    11279.83    352.22 o
  -5  12   5      737.55      929.23    132.60 o
  -4  12   5       77.06      124.09     53.68 o
  -3  12   5      126.88       64.57     46.89 o
  -2  12   5     3049.39     2954.21    215.20 o
  -1  12   5        0.58       16.56     40.01 o
   0  12   5     9724.81     9993.92    257.59 o
   1  12   5        9.98      -21.35     40.00 o
   2  12   5     1479.25     1561.74    131.90 o
   3  12   5     1962.25     1649.53    153.87 o
   4  12   5     1655.60     1442.46    152.49 o
   5  12   5      795.16      746.73    164.88 o
   6  12   5     2360.61     2278.07    196.19 o
   7  12   5     1016.54      838.61    131.55 o
   8  12   5      264.81      122.57     73.74 o
   9  12   5      527.59      589.46    119.09 o
  10  12   5      401.88      287.45    106.35 o
  11  12   5        8.12       10.90    105.88 o
 -12  13   5       10.92      122.48    107.79 o
 -11  13   5      122.53      309.87    128.89 o
 -10  13   5      502.32      301.32    155.54 o
  -9  13   5       31.19        2.41     76.63 o
  -8  13   5      497.08      237.62     95.20 o
  -7  13   5      917.11      895.41    164.70 o
  -6  13   5     1492.37     1542.43    200.29 o
  -5  13   5      488.13      447.82     85.47 o
  -4  13   5      557.46      549.82     91.14 o
  -3  13   5     1397.15     1264.53    126.33 o
  -2  13   5      787.77      816.21    126.49 o
  -1  13   5     5713.41     5842.17    197.65 o
   0  13   5      111.61      131.71     47.56 o
   1  13   5     4141.28     4180.42    249.54 o
   2  13   5     1509.80     1353.49    139.37 o
   3  13   5       16.78      -24.60     51.24 o
   4  13   5        1.65       -9.64     51.57 o
   5  13   5     1430.49     1456.81    161.96 o
   6  13   5      491.18      485.04     99.38 o
   7  13   5      450.26      465.68     99.51 o
   8  13   5       71.75      132.28     72.66 o
   9  13   5      151.77      255.04     96.74 o
  10  13   5       28.60      -54.75     74.48 o
  11  13   5      309.99      307.00    104.41 o
 -11  14   5      166.02      225.39    112.94 o
 -10  14   5      250.36       98.75    103.85 o
  -9  14   5      485.19      307.39    118.76 o
  -8  14   5        3.11       75.98     84.79 o
  -7  14   5       24.44        3.20     65.32 o
  -6  14   5      315.01      403.19    156.47 o
  -5  14   5     1331.12     1434.21    146.46 o
  -4  14   5       18.46      -17.66     43.47 o
  -3  14   5      115.85      164.33     62.23 o
  -2  14   5      515.23      458.65    111.27 o
  -1  14   5      140.97      158.28     49.50 o
   0  14   5     4970.55     4706.15    314.12 o
   1  14   5     1238.51     1079.29    133.22 o
   2  14   5        9.82       30.21     52.99 o
   3  14   5      588.09      628.15    129.01 o
   4  14   5      331.14      298.80    114.62 o
   5  14   5      242.78      176.31     71.91 o
   6  14   5      442.85      479.84    103.87 o
   7  14   5      227.86      150.29     83.25 o
   8  14   5       17.68       -1.22     67.67 o
   9  14   5     1303.68     1259.53    175.34 o
  10  14   5      423.83      524.28    123.08 o
 -11  15   5        5.78      -28.96     86.64 o
 -10  15   5     1655.13     1971.09    270.59 o
  -9  15   5      465.91      301.65    121.16 o
  -8  15   5       27.62      -62.93     70.99 o
  -7  15   5       31.90      117.19     85.52 o
  -6  15   5      134.05       88.11     74.21 o
  -5  15   5      217.32      351.50    104.76 o
  -4  15   5     2634.75     2592.17    226.38 o
  -3  15   5       38.96      -39.71     51.72 o
  -2  15   5       95.54       77.51     46.61 o
  -1  15   5      223.91      214.07     68.14 o
   0  15   5      344.66      271.92     71.00 o
   1  15   5       13.57       49.44     52.35 o
   2  15   5     3136.87     3681.38    279.67 o
   3  15   5     1374.62      995.05    161.24 o
   4  15   5     5019.11     5077.79    346.15 o
   5  15   5      589.84      483.83    125.46 o
   6  15   5      102.38      144.80     92.05 o
   7  15   5       19.18       49.92     72.32 o
   8  15   5      886.53     1076.60    179.54 o
   9  15   5        4.16       27.58     77.31 o
  10  15   5      785.23      680.68    160.29 o
 -10  16   5       69.21      -16.12    116.06 o
  -9  16   5     1547.41     1697.81    245.81 o
  -8  16   5     1712.38     2093.80    261.18 o
  -7  16   5      229.95      207.75     98.29 o
  -6  16   5      361.04      431.77    123.55 o
  -5  16   5     4309.59     4532.84    324.33 o
  -4  16   5      990.62      857.71    116.17 o
  -3  16   5      910.64     1059.00    127.14 o
  -2  16   5       15.32       84.76     47.95 o
  -1  16   5       18.29       13.78     45.11 o
   0  16   5     1185.38     1198.93    137.34 o
   1  16   5     1247.13     1034.43    157.14 o
   2  16   5       13.90      -19.09     56.94 o
   3  16   5     1650.44     1758.89    219.75 o
   4  16   5      619.58      414.06    130.49 o
   5  16   5      268.64      372.91    131.10 o
   6  16   5      199.07      188.65    137.11 o
   7  16   5      184.33      164.15    104.99 o
   8  16   5      209.99      191.01     93.23 o
   9  16   5      174.09      151.40    133.01 o
 -10  17   5       20.48       44.04    159.35 o
  -9  17   5       99.94       85.98    120.74 o
  -8  17   5       17.68       43.42     88.27 o
  -7  17   5      439.09      358.61    168.24 o
  -6  17   5       66.48      -25.39     76.45 o
  -5  17   5     1964.09     2095.56    238.37 o
  -4  17   5      314.13      285.24     79.55 o
  -3  17   5      410.08      324.06     69.17 o
  -2  17   5      103.30      159.00     62.55 o
  -1  17   5     1011.74     1135.76    137.50 o
   0  17   5       15.74      -22.53     53.30 o
   1  17   5      668.21      537.55    118.87 o
   2  17   5      623.72      661.44    133.99 o
   3  17   5      419.61      296.80    107.88 o
   4  17   5      356.35      475.35    131.25 o
   5  17   5      993.90     1005.70    180.17 o
   6  17   5       33.29       51.12     90.95 o
   7  17   5      248.10      238.23    117.79 o
   8  17   5        2.18      -29.94     85.13 o
   9  17   5       11.03       82.03    108.19 o
  -9  18   5       19.00      -85.37     86.99 o
  -8  18   5       14.57      -15.37     90.90 o
  -7  18   5      163.27      202.74    107.67 o
  -6  18   5     1132.33     1296.83    201.89 o
  -5  18   5      219.68      330.06    114.37 o
  -4  18   5       29.84      -62.02     62.02 o
  -3  18   5      497.57      497.19     87.50 o
  -2  18   5      337.43      220.78     80.49 o
  -1  18   5      594.97      599.41    107.51 o
   0  18   5     1717.90     2011.55    283.32 o
   1  18   5     1075.58     1030.35    171.63 o
   2  18   5       81.09      159.80    105.08 o
   3  18   5       84.43      122.63     82.40 o
   4  18   5      544.85      687.92    153.79 o
   5  18   5      363.47      354.76    131.83 o
   6  18   5      621.60      641.12    206.78 o
   7  18   5      548.10      277.15    126.59 o
   8  18   5      374.23      308.31    137.07 o
  -8  19   5      677.50      773.17    172.99 o
  -7  19   5        1.12      121.99    101.83 o
  -6  19   5      430.78      213.73    108.14 o
  -5  19   5        4.25      -64.83     64.83 o
  -4  19   5      520.37      711.78    123.74 o
  -3  19   5      431.19      399.33     97.31 o
  -2  19   5      901.76     1164.61    147.23 o
  -1  19   5       35.96      117.77     71.64 o
   0  19   5      678.27      624.59    111.94 o
   1  19   5       31.44       13.84     74.17 o
   2  19   5     2156.64     2286.65    264.68 o
   3  19   5      175.59      223.41    106.40 o
   4  19   5       11.02      -38.72     72.30 o
   5  19   5      408.61      384.67    144.45 o
   6  19   5        0.39       12.48     93.48 o
   7  19   5      232.15      287.26    160.76 o
  -8  20   5        0.58      -56.95     94.57 o
  -7  20   5      122.34       62.29    131.43 o
  -6  20   5        1.05      124.50    103.21 o
  -5  20   5       24.77       60.25     93.79 o
  -4  20   5        5.79      -23.03     80.93 o
  -3  20   5     2219.54     2737.42    225.24 o
  -2  20   5        2.75       24.65     62.62 o
  -1  20   5       45.54       87.59     70.14 o
   0  20   5       25.40       95.96     90.13 o
   1  20   5       24.46       93.67     84.22 o
   2  20   5        0.03       58.78     81.71 o
   3  20   5     1574.31     1993.99    269.39 o
   4  20   5        0.59      -77.37    123.58 o
   5  20   5        1.90       54.45     94.76 o
   6  20   5       14.47        9.23     88.23 o
  -7  21   5       45.11      124.60    110.63 o
  -6  21   5       36.37       87.12     97.68 o
  -5  21   5      184.49      310.23    128.79 o
  -4  21   5      795.86     1251.15    287.47 o
  -3  21   5        1.91      127.51     98.02 o
  -2  21   5      489.81      521.11    114.22 o
  -1  21   5      469.74      951.89    137.11 o
   0  21   5       16.03      -75.21    100.12 o
   1  21   5     1135.00     1402.16    218.90 o
   2  21   5     1706.29     1784.61    448.69 o
   3  21   5        0.68       -8.82     98.68 o
   4  21   5       10.54      322.05    262.93 o
   5  21   5      147.16      191.55    108.13 o
  -5  22   5        1.08      146.97    164.18 o
  -4  22   5        0.21      -78.60    124.23 o
  -3  22   5       47.95        7.92    147.48 o
  -2  22   5      981.12     1221.93    164.16 o
  -1  22   5        0.06       73.38     94.22 o
   0  22   5      202.90      475.78    307.62 o
   1  22   5        6.86      119.30    143.59 o
   2  22   5      121.07       23.66     88.90 o
   3  22   5      107.45      211.97    122.10 o
   4  22   5       21.06      -81.20     97.35 o
  -3  23   5       88.85       70.97    144.89 o
  -2  23   5      459.86      228.07    127.32 o
  -1  23   5     1436.39     1932.68    252.82 o
   0  23   5       65.28       27.13     96.28 o
   1  23   5      312.37      516.84    152.38 o
   2  23   5      108.78      313.00    128.16 o
 -14   0   6     1181.65     1269.57    314.17 o
 -12   0   6       11.52      -85.58     85.58 o
 -10   0   6     2270.94     1705.81    541.15 o
  -8   0   6        9.74       19.55     86.05 o
  -6   0   6     1767.81     1563.26    119.81 o
  -4   0   6     6989.00     7683.86    427.53 o
  -2   0   6     2138.14     2556.79    159.09 o
   0   0   6    23793.33    29124.42    943.31 o
   2   0   6      497.36      657.06    124.81 o
   4   0   6     7382.45     7260.60    233.75 o
   6   0   6     2763.81     2532.56    133.68 o
   8   0   6     1059.57     1177.59    263.07 o
  10   0   6      291.37      258.97    166.77 o
  12   0   6     2929.34     2636.38    470.36 o
 -14   1   6       38.60       26.81    113.72 o
 -13   1   6      596.66      693.86    169.84 o
 -12   1   6        1.66      -39.70     67.67 o
 -11   1   6       10.66        9.76     54.13 o
 -10   1   6     1044.41     1628.39    446.82 o
  -9   1   6     1079.55     1089.81    105.45 o
  -8   1   6       41.11       15.81     34.88 o
  -7   1   6     1003.84     1095.86     74.37 o
  -6   1   6       74.18       75.78     29.10 o
  -5   1   6     2030.69     1975.48     88.62 o
  -4   1   6     4015.44     3980.73    123.06 o
  -3   1   6     3892.14     4201.13    166.95 o
  -2   1   6     4064.07     5335.32    215.10 o
  -1   1   6     2672.98     2635.72    132.28 o
   0   1   6       77.60       83.97     37.38 o
   1   1   6      263.98      353.23     62.66 o
   2   1   6     1289.66     1137.16     91.45 o
   3   1   6        6.94      -17.91     25.21 o
   4   1   6      760.70      802.21     93.76 o
   5   1   6     5165.85     5054.99    128.61 o
   7   1   6       32.57       10.95     46.34 o
   8   1   6      717.86      768.03    257.85 o
   9   1   6     1692.66     1484.54    223.20 o
  10   1   6     1151.02     1096.93    202.72 o
  11   1   6     1325.13     1808.52    271.94 o
  12   1   6      116.07      132.46    110.41 o
  13   1   6      601.71      131.93    146.51 o
 -14   2   6        0.63       33.94    103.34 o
 -13   2   6        0.04        6.96     98.46 o
 -12   2   6       12.65       37.14     78.40 o
 -11   2   6       97.36       17.16     63.47 o
 -10   2   6      974.27      897.12    101.43 o
  -9   2   6      950.07     1059.61    129.88 o
  -8   2   6       67.69       12.43     39.75 o
  -7   2   6      230.62      212.57     45.88 o
  -6   2   6      614.68      582.60     80.51 o
  -5   2   6      827.07      632.03     87.82 o
  -4   2   6       44.91       98.56     31.42 o
  -3   2   6     8182.25     9172.80    355.84 o
  -2   2   6     1454.93     1499.76    127.96 o
  -1   2   6      628.08      718.32     56.09 o
   0   2   6      427.29      355.04     60.58 o
   1   2   6      842.87      830.94     76.87 o
   2   2   6        1.73      -17.81     27.04 o
   3   2   6      513.00      384.92     50.18 o
   4   2   6     2748.58     2944.54     97.81 o
   5   2   6      798.50      935.10    135.60 o
   6   2   6     2511.04     2550.34    211.95 o
   7   2   6      430.15      400.92     66.86 o
   8   2   6       25.23      111.94     59.96 o
   9   2   6     3372.16     3412.13    314.05 o
  10   2   6      176.24       95.90     93.96 o
  11   2   6      106.21      194.65    152.88 o
  12   2   6      363.42      632.02    173.39 o
 -14   3   6       48.89       17.71    143.05 o
 -13   3   6        8.63      -65.61     80.18 o
 -12   3   6       55.85       24.85    114.44 o
 -11   3   6      514.39      482.96     99.19 o
 -10   3   6     2823.12     3148.27    308.43 o
  -9   3   6      331.60      334.71     66.84 o
  -8   3   6      371.77      147.88    110.89 o
  -7   3   6      841.45      803.09     97.17 o
  -6   3   6     1735.72     1935.22    123.04 o
  -5   3   6      100.41       66.26     34.48 o
  -4   3   6    11496.46    11628.65    267.93 o
  -3   3   6     2395.88     2740.61    110.44 o
  -2   3   6     6129.88     6251.81    240.82 o
  -1   3   6     6838.46     6988.46    161.54 o
   0   3   6       15.70       58.91     27.80 o
   1   3   6     1533.66     1390.60    168.76 o
   2   3   6     1793.16     1566.83    103.72 o
   3   3   6      840.24      979.76     64.35 o
   4   3   6     1903.19     1872.49     80.75 o
   5   3   6     5312.28     5762.22    172.28 o
   6   3   6     1576.03     1825.33    176.45 o
   7   3   6      842.21     1063.75    106.26 o
   8   3   6     4139.38     3947.07    229.03 o
   9   3   6       21.48       84.91    124.77 o
  10   3   6     1090.53     1544.07    234.10 o
  11   3   6        3.42      -26.22     94.90 o
  12   3   6      295.12      281.87    136.96 o
  13   3   6       56.91      -56.76     96.43 o
 -14   4   6       97.62      234.65    134.13 o
 -13   4   6       16.46       61.61    100.51 o
 -12   4   6      383.39      389.96     98.50 o
 -11   4   6       11.11      -51.21     51.21 o
 -10   4   6      637.58      583.54    106.47 o
  -9   4   6      271.53      290.78     61.44 o
  -8   4   6      437.45      337.93     65.94 o
  -7   4   6      638.80      491.21     62.33 o
  -6   4   6     4777.03     5181.88    228.66 o
  -5   4   6        2.46      -10.71     25.50 o
  -4   4   6      118.48      199.22     53.29 o
  -3   4   6       34.51       -4.84     29.74 o
  -2   4   6     2194.03     2423.12    130.69 o
  -1   4   6     1556.76     1504.64     76.19 o
   0   4   6     4170.50     3668.95    102.42 o
   1   4   6     2152.76     1962.00     88.67 o
   2   4   6        1.97       16.09     31.17 o
   3   4   6       74.92       82.26     30.76 o
   4   4   6      738.90      685.47     67.59 o
   5   4   6      924.59      902.41    103.97 o
   6   4   6     3998.47     4034.35    193.13 o
   7   4   6      248.93      283.34    114.86 o
   8   4   6       46.95       62.78     51.04 o
   9   4   6      593.31      716.47    125.64 o
  10   4   6      179.31      257.55    114.22 o
  11   4   6      245.25      315.69    161.19 o
  12   4   6      654.50      868.21    276.42 o
 -14   5   6        0.00      -76.15    131.07 o
 -13   5   6        6.05      106.84     98.79 o
 -12   5   6       46.50       29.06     74.23 o
 -11   5   6      159.56      199.56    103.00 o
 -10   5   6        3.87       42.02     55.69 o
  -9   5   6       86.71        7.30     54.97 o
  -8   5   6       48.37       80.89     37.77 o
  -7   5   6     4459.13     4545.83    174.09 o
  -6   5   6      190.60      163.82     47.01 o
  -5   5   6     2318.20     2637.83    254.73 o
  -4   5   6      393.28      417.38     67.26 o
  -3   5   6       62.25       36.88     33.90 o
  -2   5   6      116.63      127.55     43.14 o
  -1   5   6     2203.49     2036.98     89.89 o
   0   5   6     2320.39     2425.00     84.68 o
   1   5   6     1807.03     1528.80     91.90 o
   2   5   6      647.56      643.20     54.47 o
   3   5   6      266.86      242.44     35.72 o
   4   5   6     2196.77     2142.17     83.77 o
   5   5   6     5810.22     5812.43    371.73 o
   6   5   6     3450.34     3675.23    195.09 o
   7   5   6     2848.27     2966.00    189.22 o
   8   5   6      309.62      154.94     61.24 o
   9   5   6       51.17       94.24     69.04 o
  10   5   6      114.35       50.55     96.43 o
  11   5   6      962.37     1125.02    218.23 o
  12   5   6        1.00        7.66    104.02 o
 -14   6   6       32.56      -13.75    138.19 o
 -13   6   6       23.06      -66.63     89.61 o
 -12   6   6       11.89      -71.77     71.77 o
 -11   6   6      128.80      210.34     86.43 o
 -10   6   6      199.47      180.63     74.82 o
  -9   6   6     1335.20     1404.59    157.24 o
  -8   6   6      744.93      591.58     82.42 o
  -7   6   6       27.25       48.94     38.94 o
  -6   6   6     3603.84     3718.22    181.96 o
  -5   6   6     3164.22     3670.41    177.89 o
  -4   6   6        7.74        6.63     34.29 o
  -3   6   6     4313.88     3968.17    163.07 o
  -2   6   6     8700.48     8511.45    243.12 o
  -1   6   6      440.92      455.98     50.72 o
   0   6   6      623.14      676.12     58.84 o
   1   6   6     1289.00     1107.12     90.24 o
   2   6   6      572.66      482.33     58.92 o
   3   6   6     6063.93     6379.80    229.85 o
   4   6   6      677.15      682.51     84.96 o
   5   6   6      152.94      186.90     58.46 o
   6   6   6     2607.44     2587.08    175.74 o
   7   6   6      586.07      604.24    100.84 o
   8   6   6     1590.14     1678.97    161.51 o
   9   6   6      460.33      645.54    118.19 o
  10   6   6      347.83      466.17    111.84 o
  11   6   6        1.15       71.36     93.57 o
  12   6   6      922.99      475.62    158.09 o
 -13   7   6       78.95       30.88    157.27 o
 -12   7   6        0.72      -50.74     70.34 o
 -11   7   6        3.21       68.35     73.63 o
 -10   7   6      185.59      199.41     81.38 o
  -9   7   6      612.44      850.19    153.04 o
  -8   7   6      324.82      254.12     65.65 o
  -7   7   6      189.92      108.16     56.13 o
  -6   7   6      205.40      160.63     57.96 o
  -5   7   6      350.05      297.49     79.21 o
  -4   7   6     3817.11     3617.43    161.20 o
  -3   7   6       21.11       -4.33     30.95 o
  -2   7   6     6334.22     4090.02   1888.85 o
  -1   7   6      323.55      180.51     51.18 o
   0   7   6     2103.59     2124.65     98.33 o
   1   7   6        4.15       12.16     25.10 o
   2   7   6     7114.50     7201.21    197.89 o
   3   7   6       23.69       39.16     30.95 o
   4   7   6     2122.88     1854.91    256.80 o
   5   7   6       14.99        1.59     43.59 o
   6   7   6      563.98      579.47    124.05 o
   7   7   6      599.04      684.90    103.44 o
   8   7   6     3906.24     4581.98    353.09 o
   9   7   6       28.08      -50.96     50.96 o
  10   7   6      440.56      541.74    121.85 o
  11   7   6       10.93       24.39    112.46 o
  12   7   6        0.23      -84.95     95.77 o
 -13   8   6        4.58      -90.51    134.95 o
 -12   8   6        5.48      -17.07     95.75 o
 -11   8   6      205.53      309.15    115.83 o
 -10   8   6       78.98      100.02    167.63 o
  -9   8   6       71.89      135.12     78.93 o
  -8   8   6       16.46       -7.28     60.22 o
  -7   8   6       63.51       58.01     46.09 o
  -6   8   6      347.79      380.59     75.34 o
  -5   8   6       34.70      -25.87     42.45 o
  -4   8   6       25.69       93.31     41.56 o
  -3   8   6     6088.93     5975.34    232.10 o
  -2   8   6     2442.97     2589.28    178.96 o
  -1   8   6      216.28      218.82     49.27 o
   0   8   6      763.25      627.20     79.42 o
   1   8   6     1486.17     1434.81    109.51 o
   2   8   6       12.59       -0.53     29.14 o
   3   8   6     5228.12     5432.00    188.23 o
   4   8   6     2593.01     2811.68    176.36 o
   5   8   6       13.66       24.36     49.45 o
   6   8   6      569.27      386.55     78.09 o
   7   8   6       51.03       86.31     59.25 o
   8   8   6      304.13      318.87     82.96 o
   9   8   6      218.68      241.03     78.78 o
  10   8   6      852.07      840.26    257.24 o
  11   8   6      372.05      207.68    101.39 o
  12   8   6        0.79       45.02    102.04 o
 -13   9   6      232.31      218.67    118.46 o
 -12   9   6      181.89      193.70    113.86 o
 -11   9   6       58.97       32.06     90.54 o
 -10   9   6       92.73       57.75     86.30 o
  -9   9   6        6.16      -56.26     56.26 o
  -8   9   6     1004.50      892.66    228.99 o
  -7   9   6     4797.17     4924.21    224.39 o
  -6   9   6      468.28      454.19     81.13 o
  -5   9   6     1229.92     1157.04    133.40 o
  -4   9   6      390.20      411.70     84.79 o
  -3   9   6     1017.76     1016.75    135.20 o
  -2   9   6      130.11       63.18     81.69 o
  -1   9   6     2683.84     2516.82    132.78 o
   0   9   6        0.75      -31.37     31.37 o
   1   9   6     3927.42     3976.90    121.76 o
   2   9   6     4441.16     4477.08    159.05 o
   3   9   6      220.07      152.16     44.51 o
   4   9   6      229.95      216.06     84.91 o
   5   9   6      464.83      363.04    116.07 o
   6   9   6     2004.40     2007.96    173.68 o
   7   9   6      423.69      630.87    108.09 o
   8   9   6     1580.57     1434.75    246.01 o
   9   9   6      449.30      603.35    115.16 o
  10   9   6        6.23      -79.66     79.66 o
  11   9   6     1881.41     1730.91    206.68 o
  12   9   6        1.81        7.03    106.02 o
 -13  10   6        4.09       51.14    104.53 o
 -12  10   6      590.30      636.13    341.38 o
 -11  10   6      497.77      318.68    127.07 o
 -10  10   6       61.87       58.26     84.62 o
  -9  10   6      408.66      513.90    126.44 o
  -8  10   6       76.52        5.19     65.55 o
  -7  10   6      158.16      123.15     54.45 o
  -6  10   6     3451.83     3435.97    191.10 o
  -5  10   6        7.05      -29.06     42.78 o
  -4  10   6       22.64       47.29     46.64 o
  -3  10   6      247.20      213.29     58.92 o
  -2  10   6     2739.89     2514.86    191.82 o
  -1  10   6     6279.61     6841.65    226.15 o
   0  10   6     3198.77     3788.57    158.66 o
   1  10   6     2493.18     2585.44    135.27 o
   2  10   6      559.66      609.81     75.66 o
   3  10   6        2.88       11.02     51.28 o
   4  10   6      180.21      155.41     62.17 o
   5  10   6     1190.80     1241.61    140.19 o
   6  10   6     1843.67     1926.70    175.44 o
   7  10   6      520.25      342.10    153.02 o
   8  10   6       33.71       42.02     59.90 o
   9  10   6        0.38      -39.15     68.35 o
  10  10   6      914.36      955.55    152.32 o
  11  10   6      389.85      312.88    108.01 o
 -12  11   6       46.09        5.85     95.50 o
 -11  11   6      235.79       88.29     91.62 o
 -10  11   6        4.34      -48.57     72.33 o
  -9  11   6        0.83      101.88     92.16 o
  -8  11   6        3.87      -95.22     95.22 o
  -7  11   6      358.16      273.98     94.45 o
  -6  11   6        2.01      -43.76     45.08 o
  -5  11   6       63.00       67.44     98.11 o
  -4  11   6      930.80      849.21    155.59 o
  -3  11   6      102.41      143.13     57.08 o
  -2  11   6     1503.90     1296.63    166.18 o
  -1  11   6     2346.06     2378.57    156.50 o
   0  11   6      652.13      641.84     96.79 o
   1  11   6      538.30      597.65    116.74 o
   2  11   6     1809.26     1781.04    121.24 o
   3  11   6        6.99      -21.44     49.59 o
   4  11   6       90.90       28.60     49.42 o
   5  11   6      883.29     1178.25    142.44 o
   6  11   6      736.53      627.53    111.12 o
   7  11   6      284.61      343.04    129.77 o
   8  11   6     1326.49     1270.30    154.91 o
   9  11   6       48.25       86.59     75.25 o
  10  11   6      252.49      239.51     98.61 o
  11  11   6      970.32      830.86    202.84 o
 -12  12   6       87.62      -65.48    168.85 o
 -11  12   6      289.31      232.05    124.77 o
 -10  12   6       22.61       74.18     98.28 o
  -9  12   6     1246.86     1301.49    212.28 o
  -8  12   6      517.86      514.83    127.64 o
  -7  12   6      296.87      315.23    101.94 o
  -6  12   6      207.44      117.19     78.75 o
  -5  12   6      580.50      571.77     92.73 o
  -4  12   6      495.03      408.26     80.59 o
  -3  12   6     1421.11     1215.88    125.17 o
  -2  12   6      197.92      156.19     57.31 o
  -1  12   6       18.08      -36.45     36.45 o
   0  12   6      507.44      424.14     76.21 o
   1  12   6     6683.99     6822.71    317.69 o
   2  12   6      725.79      565.77     88.87 o
   3  12   6     4590.83     4666.17    239.95 o
   4  12   6       65.76      111.67     59.47 o
   5  12   6      173.15       93.69     66.26 o
   6  12   6      221.71      152.35     75.82 o
   7  12   6     1188.06     1360.35    164.02 o
   8  12   6      261.15      124.91    103.41 o
   9  12   6     3349.23     3991.91    307.60 o
  10  12   6       21.68       91.03     84.25 o
  11  12   6       12.95      -15.51    103.31 o
 -12  13   6       12.57       -6.27     89.69 o
 -11  13   6       69.81       86.53    100.15 o
 -10  13   6      215.12      253.62    114.57 o
  -9  13   6       26.92      147.28     91.30 o
  -8  13   6      125.04      123.36     82.38 o
  -7  13   6      118.99       51.84     79.08 o
  -6  13   6       14.86       22.83     52.36 o
  -5  13   6     1625.76     1491.59    147.45 o
  -4  13   6     1593.33     1678.15    150.33 o
  -3  13   6      223.24      186.66     61.46 o
  -2  13   6      838.28      598.35    131.67 o
  -1  13   6     1515.31     1439.56    128.83 o
   0  13   6      278.14      148.08     57.14 o
   1  13   6       75.96       39.94     49.15 o
   2  13   6      316.71      391.94     98.42 o
   3  13   6       31.96       20.20     57.79 o
   4  13   6      645.59      549.23    100.50 o
   5  13   6     2200.01     2295.90    207.01 o
   6  13   6      307.62      309.14     88.59 o
   7  13   6       39.72      -18.48     61.91 o
   8  13   6      976.10      924.64    143.91 o
   9  13   6       24.78       43.34     79.16 o
  10  13   6     1133.72     1162.05    171.28 o
 -11  14   6        0.72      -80.43     92.54 o
 -10  14   6       34.59       85.77     98.92 o
  -9  14   6      705.84      828.08    223.77 o
  -8  14   6     1578.84     1649.55    365.38 o
  -7  14   6     1261.96     1129.14    190.65 o
  -6  14   6     1393.65     1538.50    205.63 o
  -5  14   6     1776.30     1947.99    169.46 o
  -4  14   6      263.11      209.91     66.25 o
  -3  14   6      386.53      380.94    102.15 o
  -2  14   6       90.30       56.04     51.82 o
  -1  14   6        5.62       23.52     56.62 o
   0  14   6     3158.58     3166.86    262.28 o
   1  14   6      163.02       87.46     59.87 o
   2  14   6      102.19      -10.09     57.77 o
   3  14   6       86.20        9.35    129.92 o
   4  14   6     2295.14     2215.13    242.98 o
   5  14   6      837.05      999.14    145.61 o
   6  14   6      399.04      338.17     92.51 o
   7  14   6       22.15       33.11     60.40 o
   8  14   6       42.72       88.23     75.59 o
   9  14   6      267.46      289.88    103.22 o
  10  14   6      202.10      122.13    173.98 o
 -11  15   6        1.55      -75.68     91.95 o
 -10  15   6       54.34      -37.34    212.00 o
  -9  15   6       58.35      -67.01     67.01 o
  -8  15   6        9.84       15.35     81.94 o
  -7  15   6      544.06      716.90    155.53 o
  -6  15   6       15.82      -63.27     64.01 o
  -5  15   6     4539.10     4931.62    252.12 o
  -4  15   6      734.77      673.11    105.75 o
  -3  15   6       40.59        8.56     56.02 o
  -2  15   6      586.47      567.62     97.48 o
  -1  15   6      393.19      364.99     80.02 o
   0  15   6       37.25      -51.32     86.64 o
   1  15   6     4273.62     4386.67    226.35 o
   2  15   6     1215.29     1268.36    185.15 o
   3  15   6      393.25      483.50    118.78 o
   5  15   6     1828.25     1940.06    241.92 o
   6  15   6       79.82      128.02     73.37 o
   7  15   6      915.35      850.68    163.81 o
   8  15   6       18.79      -59.24     59.24 o
   9  15   6      141.56       61.99     86.13 o
 -10  16   6       39.49      117.14    153.88 o
  -9  16   6       46.03       85.65     96.07 o
  -8  16   6      488.40      411.70    131.35 o
  -7  16   6        0.08       49.34    122.21 o
  -6  16   6      116.44      290.87    106.38 o
  -5  16   6      953.82      655.98    143.30 o
  -4  16   6      116.79       33.11     54.71 o
  -3  16   6      786.47      915.49    122.45 o
  -2  16   6       38.34        7.35     53.92 o
  -1  16   6       51.71       22.80     53.00 o
   0  16   6      575.46      577.10     99.51 o
   1  16   6     2073.03     2141.83    235.38 o
   2  16   6      324.77      365.84    107.51 o
   3  16   6      899.84      876.06    518.15 o
   4  16   6      776.71      723.30    162.77 o
   5  16   6      300.98      205.13    122.61 o
   6  16   6     1139.91     1427.12    219.39 o
   7  16   6     1580.40     1497.58    219.08 o
   8  16   6      248.67      263.01    125.68 o
   9  16   6      218.98      256.43    100.35 o
 -10  17   6      184.42      -47.37     85.06 o
  -9  17   6        3.99       38.94     90.91 o
  -8  17   6      450.50      453.06    184.08 o
  -7  17   6       45.28       10.09    122.68 o
  -6  17   6      535.78      460.67    171.59 o
  -5  17   6      131.52       74.24    113.15 o
  -4  17   6      353.23      269.90    109.25 o
  -3  17   6        8.30       70.23     75.40 o
  -2  17   6      512.75      402.82     90.67 o
  -1  17   6      152.93      145.85     64.89 o
   0  17   6      712.59      814.53    120.22 o
   1  17   6        2.26       25.56     69.29 o
   2  17   6      802.28      912.90    164.76 o
   3  17   6       17.64      102.23     71.74 o
   4  17   6     1202.08      951.84    428.32 o
   5  17   6       30.62      -48.59     78.07 o
   6  17   6       89.48       30.90     76.28 o
   7  17   6      374.07      268.49    118.49 o
   8  17   6      369.63      259.86    123.64 o
  -9  18   6      495.03      150.95    118.13 o
  -8  18   6        0.71      -56.43    128.30 o
  -7  18   6       13.79      -34.07    110.30 o
  -6  18   6       39.40      -36.00    116.60 o
  -5  18   6      529.71      817.78    164.14 o
  -4  18   6       63.89       -1.94     58.47 o
  -3  18   6      510.71      452.35    101.11 o
  -2  18   6      372.99      363.52     91.40 o
  -1  18   6       37.41       48.47     62.64 o
   0  18   6     1371.24     1405.64    157.90 o
   1  18   6      480.54      590.28    145.24 o
   2  18   6     1156.15     1199.87    398.60 o
   3  18   6     1611.72     1668.16    232.76 o
   4  18   6      979.36      922.19    221.76 o
   5  18   6      412.18      368.73    128.16 o
   6  18   6      472.92      469.62    145.17 o
   7  18   6      175.11       51.35    100.15 o
  -8  19   6      130.35      117.13    168.31 o
  -7  19   6      298.91      323.18    130.07 o
  -6  19   6       53.14      -93.82     93.82 o
  -5  19   6      292.52      261.66     89.79 o
  -4  19   6      216.70      383.63    117.97 o
  -3  19   6      194.07      208.68     99.70 o
  -2  19   6      160.06      139.78     76.39 o
  -1  19   6     1858.10     2005.69    193.14 o
   0  19   6       43.13      -50.42     78.52 o
   1  19   6      612.83      681.72    150.78 o
   2  19   6      445.60      432.15    125.64 o
   3  19   6       45.29       88.89     85.81 o
   4  19   6      262.94      309.29    115.42 o
   5  19   6      887.83      862.53    178.82 o
   6  19   6       35.94      -72.40     72.40 o
   7  19   6      182.17        3.28    133.30 o
  -7  20   6       22.20      -30.21     93.87 o
  -6  20   6       11.64       62.55     96.28 o
  -5  20   6        0.08      114.80    119.19 o
  -4  20   6       55.44       63.05     83.78 o
  -3  20   6       35.46      -22.20     67.68 o
  -2  20   6     1492.18     1401.82    169.66 o
  -1  20   6      151.64      150.69     81.61 o
   0  20   6     1135.13     1570.31    225.79 o
   1  20   6       11.74        2.81     90.56 o
   2  20   6      439.96      353.90    125.38 o
   3  20   6      141.79      219.36    140.14 o
   4  20   6     1061.04     1448.81    234.80 o
   5  20   6       24.99      109.29     97.49 o
   6  20   6      160.21       -6.39     81.25 o
  -6  21   6       46.86      -74.82    117.28 o
  -5  21   6        4.09       35.92    147.19 o
  -4  21   6      269.34      152.91    114.06 o
  -3  21   6       35.99       87.03     82.13 o
  -2  21   6      621.30      591.60    147.84 o
  -1  21   6     1130.91     1188.40    209.22 o
   0  21   6      170.65      195.84    146.07 o
   1  21   6       49.13       84.60     97.28 o
   2  21   6      816.72      848.08    286.61 o
   3  21   6       24.61       25.77     89.35 o
   4  21   6        0.88      -52.39    130.60 o
   5  21   6       19.02      -22.14     98.70 o
  -5  22   6       28.53      101.92    166.12 o
  -4  22   6      345.47      730.04    240.25 o
  -3  22   6     1511.52     2150.01    267.37 o
  -2  22   6        6.30      -68.26     68.26 o
  -1  22   6       44.86      113.54    159.53 o
   0  22   6        1.49      180.22    124.09 o
   1  22   6      726.71      713.22    172.61 o
   2  22   6       13.29      221.86    114.21 o
   3  22   6     1722.23     1726.82    429.51 o
  -2  23   6      159.71      134.61     99.89 o
  -1  23   6      112.00      164.40    323.53 o
   0  23   6        2.07       35.62    101.57 o
 -13   0   7      160.58      148.05    164.03 o
 -11   0   7        4.21        7.36     67.56 o
  -9   0   7     1586.91     1394.27    174.52 o
  -7   0   7      986.48      885.86    138.72 o
  -5   0   7     3942.85     3780.38    164.17 o
  -3   0   7    17050.58    20176.82    964.11 o
  -1   0   7     1851.90     2212.59    243.06 o
   1   0   7       10.50      -45.99     54.20 o
   3   0   7       11.07       17.59     30.46 o
   5   0   7     2107.63     2870.85    145.63 o
   7   0   7      127.52      -70.46     88.67 o
   9   0   7     3013.68     3752.07    472.66 o
  11   0   7      190.18      351.17    188.36 o
 -14   1   7       19.85        5.13    108.02 o
 -13   1   7      158.93      137.18    192.21 o
 -12   1   7      519.54      425.35    132.17 o
 -11   1   7       88.54      105.18     63.73 o
 -10   1   7        4.38       34.53     45.97 o
  -9   1   7       19.38      246.49    125.24 o
  -8   1   7      177.44      153.18     52.91 o
  -7   1   7      501.57      347.67     59.47 o
  -6   1   7      732.48      669.49     68.25 o
  -5   1   7      245.59      310.35     66.56 o
  -4   1   7     2033.16     2101.91    106.47 o
  -3   1   7     1528.40     1695.53    109.08 o
  -1   1   7      901.88     1133.27     85.44 o
   0   1   7      124.40      176.00     46.32 o
   1   1   7      849.71      710.35     78.84 o
   2   1   7      105.47       16.01     45.98 o
   3   1   7      326.56      307.71     77.49 o
   4   1   7     2066.50     2036.05     96.20 o
   5   1   7     2254.51     2622.27    196.41 o
   6   1   7      433.77      422.45     92.22 o
   7   1   7      126.56      108.33     98.50 o
   8   1   7      117.66      126.74     88.22 o
   9   1   7       40.59      155.59    105.95 o
  10   1   7     1103.36      947.85    187.62 o
  11   1   7     1493.80     1692.09    275.38 o
  12   1   7        0.17       25.62    102.91 o
 -14   2   7      306.97      451.18    154.91 o
 -13   2   7      129.62      307.53    123.46 o
 -12   2   7      323.80      358.62    113.81 o
 -11   2   7       34.39       16.09     58.33 o
 -10   2   7       56.56       13.56     42.80 o
  -9   2   7       62.67       63.39     48.29 o
  -8   2   7     1606.96     1456.36    105.50 o
  -7   2   7      471.30      407.13     59.86 o
  -6   2   7     1123.74      928.63     80.67 o
  -5   2   7      361.80      304.06     50.61 o
  -4   2   7      159.02       94.18     36.23 o
  -3   2   7        1.28       11.26     28.59 o
  -2   2   7     7845.60     9520.71    206.33 o
  -1   2   7       26.02       43.65     26.76 o
   0   2   7     5060.97     5312.93    180.28 o
   1   2   7     2882.88     3015.61    136.80 o
   2   2   7      368.69      239.09     74.48 o
   3   2   7      770.75      830.67    102.18 o
   4   2   7      721.02      664.92     59.26 o
   5   2   7      198.85      453.66     93.49 o
   6   2   7     3157.51     3379.22    159.88 o
   7   2   7      239.99      261.00     63.08 o
   8   2   7      185.89       83.64     84.22 o
   9   2   7      156.82      130.18     96.37 o
  10   2   7      939.48     1109.23    330.73 o
  11   2   7       13.89      -44.97     82.20 o
  12   2   7     1584.98     1291.71    379.42 o
 -14   3   7        8.51        8.50    114.39 o
 -13   3   7      267.46      237.41    127.34 o
 -12   3   7       46.00       25.43     65.27 o
 -11   3   7      134.45      215.96     78.32 o
 -10   3   7      694.32      901.27    105.93 o
  -9   3   7      329.58      215.03     57.41 o
  -8   3   7       11.13       41.31     35.75 o
  -7   3   7       48.76       25.50     34.05 o
  -6   3   7      404.67      463.88     71.36 o
  -5   3   7     1919.33     1796.50    120.04 o
  -4   3   7      300.84      302.45     50.39 o
  -3   3   7      101.02       90.81     44.98 o
  -2   3   7      410.01      347.87     39.48 o
  -1   3   7    13918.72    13950.21    367.49 o
   0   3   7      230.35      250.10     51.54 o
   1   3   7      938.29      780.68     81.80 o
   2   3   7      144.10       55.09     37.63 o
   3   3   7      846.85      917.47     64.81 o
   4   3   7     1354.48     1328.20     96.07 o
   5   3   7     3663.99     4191.93    173.33 o
   6   3   7     2994.67     3304.85    197.31 o
   7   3   7     1551.73     1445.47    122.58 o
   8   3   7       71.36      103.21     82.87 o
   9   3   7        3.33       72.05    122.54 o
  10   3   7       10.87       -8.22     91.19 o
  11   3   7     1283.17     1335.80    225.41 o
  12   3   7        1.00      193.58    124.45 o
 -14   4   7        6.36       21.58    161.26 o
 -13   4   7       38.71      -51.94     87.63 o
 -12   4   7       64.71      103.44     81.49 o
 -11   4   7      105.07      104.13     69.41 o
 -10   4   7       67.50       13.53     56.19 o
  -9   4   7      386.44      154.09    142.38 o
  -8   4   7      141.93       50.84     41.54 o
  -7   4   7       94.16       80.42     52.27 o
  -6   4   7     2565.14     2867.12    153.21 o
  -5   4   7     4711.26     4594.22    170.36 o
  -4   4   7     1591.52     1697.01    147.56 o
  -3   4   7     1333.56     1293.92     93.87 o
  -2   4   7     5308.54     6046.33    167.07 o
  -1   4   7     1483.79     1333.77    131.48 o
   0   4   7      253.87      146.89     32.23 o
   1   4   7      144.94      316.41     67.72 o
   2   4   7       62.65       68.44     40.70 o
   3   4   7     1690.14     1688.13     80.44 o
   4   4   7      312.00      289.93     53.87 o
   5   4   7      589.38      677.41     95.40 o
   6   4   7     1188.94     1274.17    133.50 o
   7   4   7      365.94      240.92     59.01 o
   8   4   7       21.00        7.54     62.05 o
   9   4   7     1023.63     1144.97    266.96 o
  10   4   7      146.05       -7.21     83.58 o
  11   4   7       92.48       96.16    105.07 o
  12   4   7      260.95      124.89    130.41 o
 -14   5   7       40.08     -156.51    156.51 o
 -13   5   7        9.08      -87.72     88.38 o
 -12   5   7       80.45      324.61    115.34 o
 -11   5   7       45.47      -34.35     77.84 o
 -10   5   7      181.57      213.55     79.49 o
  -9   5   7       45.49       27.12     39.74 o
  -8   5   7      269.69      228.97     47.68 o
  -7   5   7        4.10      -13.88     41.01 o
  -6   5   7      374.76      239.40     63.70 o
  -5   5   7      316.99      266.06     70.34 o
  -4   5   7       71.23      109.47     45.79 o
  -3   5   7      526.10      467.43     72.84 o
  -2   5   7       18.26       28.95     31.71 o
  -1   5   7      314.82      288.64     40.29 o
   0   5   7       40.31       47.91     25.92 o
   1   5   7      177.74      119.06     35.89 o
   2   5   7      827.32      638.41     63.03 o
   3   5   7     1817.66     1873.14     87.73 o
   4   5   7     2184.91     2081.69    110.56 o
   5   5   7      447.11      364.19     74.29 o
   6   5   7      454.07      359.25     82.19 o
   7   5   7      937.11      903.00    120.39 o
   8   5   7      365.96      429.66     92.99 o
   9   5   7     1754.98     1333.12    167.57 o
  10   5   7      845.48     1039.20    218.01 o
  11   5   7      287.98      176.85    118.36 o
  12   5   7      125.92      178.76    114.65 o
 -13   6   7       58.54       98.48    114.32 o
 -12   6   7      321.14      283.64    104.90 o
 -11   6   7      926.01     1094.91    200.87 o
 -10   6   7     1105.91     1129.81    209.00 o
  -9   6   7     3752.11     4332.18    256.92 o
  -8   6   7      240.46      209.01     69.08 o
  -7   6   7        0.62       28.82     43.68 o
  -6   6   7     1683.38     1770.29    193.89 o
  -5   6   7     2694.51     2742.00    169.68 o
  -4   6   7      309.52      301.84     64.83 o
  -3   6   7     9761.87     9449.75    276.79 o
  -2   6   7        5.94       10.50     35.69 o
  -1   6   7       94.30      116.03     34.52 o
   0   6   7      153.26       90.58     32.52 o
   1   6   7     2815.04     2807.65    112.45 o
   2   6   7      410.32      342.02     45.83 o
   3   6   7     1458.58     1629.84     85.46 o
   4   6   7      755.17      649.15    118.70 o
   5   6   7       33.78       -5.65     45.39 o
   6   6   7      938.68     1043.20    129.75 o
   7   6   7     3225.14     3665.96    219.98 o
   8   6   7      315.50      223.67     90.50 o
   9   6   7      879.18      948.25    147.92 o
  10   6   7     1949.05     1656.11    255.59 o
  11   6   7        3.03      -94.50     94.50 o
  12   6   7      378.79      104.60    118.61 o
 -13   7   7      146.97      162.22    108.97 o
 -12   7   7       17.48       74.51     79.46 o
 -11   7   7      478.00      392.18    104.40 o
 -10   7   7        5.67       71.15     73.89 o
  -9   7   7      127.04      186.93     85.76 o
  -8   7   7        1.26       21.30     44.98 o
  -7   7   7     1486.84     1516.61    141.13 o
  -6   7   7      576.54      700.07     96.97 o
  -5   7   7     1507.50     1454.04    230.62 o
  -4   7   7        1.00       24.11     37.44 o
  -3   7   7      407.81      261.17     68.10 o
  -2   7   7        0.45        7.16     30.49 o
  -1   7   7       15.65       17.42     35.52 o
   0   7   7     2581.90     2937.47    146.60 o
   1   7   7      224.64      124.40     39.01 o
   2   7   7      195.61      222.27     55.21 o
   3   7   7      826.61      842.78     81.78 o
   4   7   7      370.83      198.17     65.94 o
   5   7   7       35.87       51.27     48.36 o
   6   7   7       10.56      -45.58     45.58 o
   7   7   7     2315.03     2567.09    193.52 o
   8   7   7      202.44      302.23     84.20 o
   9   7   7      418.36      348.71    100.21 o
  10   7   7       44.30       33.11    104.13 o
  11   7   7      154.65       84.88    152.59 o
  12   7   7       92.26      104.19    112.05 o
 -13   8   7       38.83      -21.00    101.66 o
 -12   8   7       19.81      -83.75     88.93 o
 -11   8   7       40.08       16.48    152.88 o
 -10   8   7       33.77      -15.88     74.09 o
  -9   8   7        0.90       49.95     69.85 o
  -8   8   7      809.12     1088.69    126.32 o
  -7   8   7     1376.55     1482.15    268.37 o
  -6   8   7     3014.88     3210.03    190.52 o
  -5   8   7        0.73       -7.88     40.31 o
  -4   8   7      366.42      406.58     72.07 o
  -3   8   7      609.30      542.92     80.41 o
  -2   8   7     2227.16     2276.37    195.45 o
  -1   8   7     1346.42     1331.71    108.50 o
   0   8   7      269.14      425.47     55.40 o
   1   8   7     2637.41     2619.92    142.01 o
   2   8   7      164.93      137.87     44.34 o
   3   8   7      240.10      284.63     54.67 o
   4   8   7      690.37      628.24    152.44 o
   5   8   7      250.62      231.20     71.15 o
   6   8   7      218.63      237.12     75.03 o
   7   8   7        1.37       12.77     49.71 o
   8   8   7     1396.36     1535.08    166.73 o
   9   8   7        9.55      127.41     73.26 o
  10   8   7      747.09      762.57    181.78 o
  11   8   7        0.05       15.07    101.96 o
 -13   9   7      262.31      519.20    294.34 o
 -12   9   7       15.82       59.43     94.77 o
 -11   9   7       51.82      -61.56     78.31 o
 -10   9   7      704.97      522.52    251.23 o
  -9   9   7      235.24       63.35    153.85 o
  -8   9   7      214.35      286.72     99.08 o
  -7   9   7      200.82      311.70    113.91 o
  -6   9   7     1230.84     1092.59    131.00 o
  -5   9   7      786.71      720.85    100.07 o
  -4   9   7     1940.96     1935.57    180.95 o
  -3   9   7      596.75      644.77     87.89 o
  -2   9   7     1254.66     1268.99    113.94 o
  -1   9   7     1264.12     1257.49    137.18 o
   0   9   7      294.56      293.01     48.03 o
   1   9   7        6.85      -12.53     33.35 o
   2   9   7     6215.09     6502.35    216.88 o
   3   9   7      989.85     1001.83    118.24 o
   4   9   7     1811.35     2062.29    166.61 o
   5   9   7      198.01      142.74     61.77 o
   6   9   7       69.80       85.45     56.87 o
   7   9   7      658.09      546.88    100.99 o
   8   9   7     3991.59     4085.20    256.75 o
   9   9   7      143.81      137.29     90.97 o
  10   9   7       68.38      113.97    108.88 o
  11   9   7      103.16      204.38    116.34 o
 -13  10   7       32.08       22.82    174.72 o
 -12  10   7      176.32       88.43    134.67 o
 -11  10   7      404.76      491.20    146.29 o
 -10  10   7        0.23      -49.58    110.66 o
  -9  10   7       50.25       43.57     82.56 o
  -8  10   7      798.36      698.53    147.11 o
  -7  10   7       32.55       12.55     45.90 o
  -6  10   7      429.98      434.57     83.96 o
  -5  10   7     1875.76     1663.54    165.77 o
  -4  10   7     3301.67     3283.07    186.46 o
  -3  10   7      596.62      499.52     82.53 o
  -2  10   7       54.68       74.21     46.01 o
  -1  10   7      117.44       98.60     61.53 o
   0  10   7      158.35      195.10     68.11 o
   1  10   7     1278.63     1061.47     95.19 o
   2  10   7        3.50       33.69     37.12 o
   3  10   7     4066.41     4399.91    212.98 o
   4  10   7      399.14      526.97     90.71 o
   5  10   7      252.24      181.25     65.06 o
   6  10   7       70.60      110.70     62.53 o
   7  10   7      452.89      419.94    121.95 o
   8  10   7        0.93       77.61     65.79 o
   9  10   7     2341.30     2739.22    234.55 o
  10  10   7        5.93       53.63    181.23 o
  11  10   7      351.79      303.59    191.68 o
 -12  11   7        3.98      -80.70     80.70 o
 -11  11   7       95.88       64.59    102.64 o
 -10  11   7     1159.37     1414.26    218.35 o
  -9  11   7      360.80      363.87    160.72 o
  -8  11   7       90.51       92.25     73.00 o
  -7  11   7       52.96       -4.75     52.65 o
  -6  11   7      356.87      288.69     71.77 o
  -5  11   7       17.41       35.40     45.13 o
  -4  11   7     2753.48     2849.79    182.92 o
  -3  11   7      557.99      605.04    126.24 o
  -2  11   7      220.16      101.93     51.56 o
  -1  11   7      365.33      418.70     76.72 o
   0  11   7       39.56       13.59     46.24 o
   1  11   7     1328.88     1284.20    127.38 o
   2  11   7     6552.95     6829.92    221.95 o
   3  11   7       37.02      -37.47     43.26 o
   4  11   7      415.50      353.74     82.63 o
   5  11   7      111.48       67.66     55.16 o
   6  11   7      146.75      117.77     66.69 o
   7  11   7       59.22       26.52     61.67 o
   8  11   7     1457.11     1452.06    171.28 o
   9  11   7        6.53       16.07     70.30 o
  10  11   7       78.25      111.22    111.59 o
  11  11   7      911.27      431.08    394.19 o
 -12  12   7      143.57       65.85    100.37 o
 -11  12   7        2.00       25.14    143.73 o
 -10  12   7        6.19      -40.29     76.78 o
  -9  12   7      192.39      151.48    100.02 o
  -8  12   7      336.57      267.45    112.86 o
  -7  12   7      873.09      997.49    214.74 o
  -6  12   7        6.12       35.38     53.25 o
  -5  12   7     1441.01     1567.05    152.78 o
  -4  12   7      318.74      244.65     73.86 o
  -3  12   7        6.29       15.56     45.49 o
  -2  12   7      365.45      232.06     66.53 o
  -1  12   7     1428.97     1734.02    178.91 o
   0  12   7     3067.88     3472.72    200.20 o
   1  12   7       93.22      112.86     52.71 o
   2  12   7      119.44       88.40     66.92 o
   3  12   7      115.37        9.69     47.43 o
   4  12   7      999.92      906.13    122.37 o
   5  12   7      550.27      500.57     99.20 o
   6  12   7      718.06      731.10    119.13 o
   7  12   7        8.31       30.79     60.57 o
   8  12   7       50.71       10.54     59.81 o
   9  12   7      349.69      435.04    121.29 o
  10  12   7      379.98      237.34    101.52 o
 -11  13   7       75.29      116.89     90.44 o
 -10  13   7       41.75       89.70     91.51 o
  -9  13   7       18.41      -17.03    197.00 o
  -8  13   7       14.57       45.40     79.26 o
  -7  13   7      809.03      728.62    149.41 o
  -6  13   7      588.29      549.20     97.51 o
  -5  13   7      274.35      294.00     75.78 o
  -4  13   7       10.60       30.18     50.68 o
  -3  13   7      895.52      614.14    145.51 o
  -2  13   7       30.73       57.63     44.91 o
  -1  13   7     1706.76     1828.41    189.32 o
   0  13   7      452.79      532.40     92.39 o
   1  13   7     2090.12     2178.82    187.16 o
   2  13   7      188.65      130.40     73.40 o
   3  13   7       85.21       12.96     52.56 o
   4  13   7      196.15      137.32    129.02 o
   5  13   7     1669.19     1793.94    209.78 o
   6  13   7      364.96      349.86    110.33 o
   7  13   7      675.25      787.15    135.36 o
   8  13   7      158.15      133.06     85.06 o
   9  13   7       14.58        0.83     77.25 o
  10  13   7       52.57       84.62     87.88 o
 -11  14   7        2.30       64.47     97.94 o
 -10  14   7       93.32      154.04    101.81 o
  -9  14   7        3.32       61.51     94.87 o
  -8  14   7       29.79      125.70    141.86 o
  -7  14   7      509.16      523.99    142.19 o
  -6  14   7      225.20      203.26     77.05 o
  -5  14   7      456.17      564.23     99.48 o
  -4  14   7     1477.74     1266.15    142.37 o
  -3  14   7        6.09       14.35     51.72 o
  -2  14   7      629.22      506.41    115.28 o
  -1  14   7        9.45       15.25     59.37 o
   0  14   7     2117.61     2383.61    184.39 o
   1  14   7     1086.84      969.39    122.94 o
   2  14   7       38.26      -12.49     62.15 o
   3  14   7      358.48      302.37    101.17 o
   4  14   7     1306.45     1029.61    140.08 o
   5  14   7       30.72        5.42     55.45 o
   6  14   7      267.81      213.19     84.27 o
   7  14   7      435.94      437.94    107.50 o
   8  14   7      268.43      396.93    108.83 o
   9  14   7      801.22      522.33    128.58 o
 -11  15   7        6.73      -50.53     85.50 o
 -10  15   7      253.56      294.03    130.92 o
  -9  15   7       46.69        6.54     92.25 o
  -8  15   7      532.16      445.98    135.09 o
  -7  15   7        0.37      -18.81     72.00 o
  -6  15   7      526.11      604.01    141.98 o
  -5  15   7      409.33      270.48     82.48 o
  -4  15   7      460.76      421.37    123.56 o
  -3  15   7      434.06      205.77    128.34 o
  -2  15   7      122.47      103.50     75.57 o
  -1  15   7       54.56       13.50     52.51 o
   0  15   7      678.44      668.03    106.61 o
   1  15   7     1512.65     1518.52    206.50 o
   2  15   7      600.34      506.86    123.90 o
   3  15   7      595.02      444.60    190.91 o
   4  15   7     1297.97     1943.57    322.31 o
   5  15   7        0.47       23.88     64.22 o
   6  15   7        2.27      -58.80     58.80 o
   7  15   7        9.39      -18.76     69.12 o
   8  15   7      393.20      296.72    113.95 o
   9  15   7       52.54      146.48    101.07 o
 -10  16   7      177.56      -16.73    179.18 o
  -9  16   7      179.45       93.92    109.07 o
  -8  16   7       74.38       85.31     96.49 o
  -7  16   7      127.04      194.19    201.28 o
  -6  16   7      319.51      375.93    114.72 o
  -5  16   7      137.80      201.22     75.24 o
  -4  16   7      107.10       97.35     58.41 o
  -3  16   7      393.28      576.24    126.91 o
  -2  16   7      539.15      353.10     87.28 o
  -1  16   7       61.69      197.28     70.45 o
   0  16   7      147.81      169.21     73.57 o
   1  16   7      500.45      539.45    128.44 o
   2  16   7      957.32      751.42    159.22 o
   3  16   7       37.71       54.29     78.18 o
   4  16   7      239.25      269.81    111.08 o
   5  16   7      762.78      615.16    266.24 o
   6  16   7      602.83      706.84    168.28 o
   7  16   7       64.09       68.18     80.92 o
   8  16   7       30.45       61.32     90.31 o
  -9  17   7      152.76      205.34    115.04 o
  -8  17   7      175.88      126.43    110.47 o
  -7  17   7      600.48      616.72    149.59 o
  -6  17   7       93.81       25.39     81.86 o
  -5  17   7       14.42       31.14     79.75 o
  -4  17   7      453.83      546.28    103.32 o
  -3  17   7        0.86      106.61     85.69 o
  -2  17   7       93.26      186.96     77.55 o
  -1  17   7      104.94       31.31     61.36 o
   0  17   7      125.46      146.57     72.05 o
   1  17   7       41.73       36.50     75.24 o
   2  17   7      442.68      501.81    129.17 o
   3  17   7       47.38      -58.79     72.08 o
   4  17   7        2.83      -45.70     76.86 o
   5  17   7     1415.37     2254.63    281.46 o
   6  17   7      166.45      149.52    206.75 o
   7  17   7      115.54      158.31    102.47 o
   8  17   7        0.53      -23.33     95.43 o
  -9  18   7       14.11      110.26     96.68 o
  -8  18   7      471.72      646.08    264.19 o
  -7  18   7       29.86       40.11     94.73 o
  -6  18   7      212.61      208.25    118.09 o
  -5  18   7        6.41       60.75     87.32 o
  -4  18   7      314.82      414.23    140.46 o
  -3  18   7        0.74       21.88     69.96 o
  -2  18   7       73.70       45.31     65.72 o
  -1  18   7       43.11       65.68     70.01 o
   0  18   7      804.25      793.43    236.33 o
   1  18   7      219.96      341.03    114.21 o
   2  18   7       33.79      -27.77     77.17 o
   3  18   7       12.05      -64.65     83.67 o
   4  18   7      959.23      974.99    203.51 o
   5  18   7        0.02      130.33    101.22 o
   6  18   7     1204.11     1186.02    208.92 o
   7  18   7      421.77      351.89    136.82 o
  -8  19   7       86.22       26.69     98.05 o
  -7  19   7      293.89      424.88    159.03 o
  -6  19   7       18.12      -19.84    102.28 o
  -5  19   7       29.15      162.95    130.92 o
  -4  19   7        5.10       36.40     71.14 o
  -3  19   7       24.60       49.34     70.40 o
  -2  19   7       23.11       57.43     76.47 o
  -1  19   7      844.00      981.11    149.33 o
   0  19   7       44.12      149.96     97.43 o
   1  19   7      329.89      100.66     86.39 o
   2  19   7      359.37      333.41    116.74 o
   3  19   7      282.34      143.84    110.08 o
   4  19   7      437.43      266.83    115.56 o
   5  19   7      277.64      228.15    112.61 o
   6  19   7      146.49      -88.64     88.64 o
  -7  20   7        5.80      -21.79    106.34 o
  -6  20   7      364.89      107.10    173.17 o
  -5  20   7        3.96      -83.11    115.34 o
  -4  20   7        5.36      -69.95     89.84 o
  -3  20   7      115.36      156.34     83.64 o
  -2  20   7       79.74       41.41     71.61 o
  -1  20   7      129.36       85.67     75.75 o
   0  20   7       14.84      -12.22     93.81 o
   1  20   7        4.35     -129.91    161.04 o
   2  20   7      159.56       45.30    177.49 o
   3  20   7      230.72      229.71    122.79 o
   4  20   7      160.97       89.70    100.86 o
   5  20   7       52.48       42.13     92.17 o
  -5  21   7       71.56      225.57    164.10 o
  -4  21   7      101.47      367.79    127.93 o
  -3  21   7       14.84       87.67     82.67 o
  -2  21   7      338.51      350.06     99.60 o
  -1  21   7      369.32      353.17    123.17 o
   0  21   7      165.94      206.12    115.82 o
   1  21   7       11.27      -15.31     84.88 o
   2  21   7      216.26      404.06    128.16 o
   3  21   7       83.92      -36.09     86.76 o
   4  21   7      483.88       78.93    260.48 o
  -3  22   7      116.19      176.83    109.80 o
  -2  22   7      961.95     1309.31    173.54 o
  -1  22   7       92.20       32.32    105.94 o
   0  22   7       39.97       89.05    158.31 o
   1  22   7       53.19      117.06    112.94 o
   2  22   7       32.01      -81.12     99.96 o
 -14   0   8     1474.50     2622.27    477.41 o
 -12   0   8     1619.54     1872.00    366.64 o
 -10   0   8      254.23      203.67     87.26 o
  -8   0   8      102.66       13.95     68.09 o
  -6   0   8      164.49      133.36     57.42 o
  -4   0   8      903.77      784.17    121.23 o
   0   0   8     4215.37     4275.76    314.75 o
   2   0   8     1289.36     1465.19    144.71 o
   4   0   8      492.12      316.51    107.56 o
   6   0   8     3500.76     3690.39    406.16 o
   8   0   8      157.91      280.27    141.72 o
  10   0   8      386.10      529.88    213.26 o
 -14   1   8      240.81      114.57    159.07 o
 -13   1   8       91.80      111.54    156.04 o
 -12   1   8      245.13      524.86    144.45 o
 -11   1   8      149.02      126.47     72.07 o
 -10   1   8        6.65       39.23     46.54 o
  -9   1   8      147.02      158.82     70.36 o
  -8   1   8       28.39        6.39     36.22 o
  -7   1   8     1235.79     1118.73     93.13 o
  -6   1   8        8.11        6.90     31.67 o
  -5   1   8      293.80      260.50     53.76 o
  -4   1   8      737.38      663.24     69.32 o
  -3   1   8       59.80       66.15     40.71 o
  -2   1   8     2466.80     3773.04    175.13 o
  -1   1   8     9638.64    11726.31    295.72 o
   0   1   8      171.23      135.30     47.22 o
   1   1   8     1043.87     1095.39    101.24 o
   2   1   8      171.37      166.60     50.04 o
   3   1   8      139.24      114.15     36.67 o
   4   1   8       97.22      134.02     37.62 o
   5   1   8      604.22      691.60     71.60 o
   6   1   8       66.49      133.22    116.79 o
   7   1   8     1455.48     1132.13    190.11 o
   8   1   8      244.08       97.01     99.76 o
   9   1   8       14.67      -12.51     76.62 o
  10   1   8       88.70      -58.44     97.36 o
  11   1   8     1744.28     1985.12    351.89 o
  12   1   8        4.93      -50.03    133.26 o
 -14   2   8      198.99      284.54    145.32 o
 -13   2   8       87.60      126.18    109.76 o
 -12   2   8       66.44      105.28     85.72 o
 -11   2   8       85.39      131.20     69.11 o
 -10   2   8        0.00        2.75     47.59 o
  -9   2   8      245.54      195.08     61.00 o
  -8   2   8        1.56      -12.42     34.39 o
  -7   2   8       15.52       13.77     32.69 o
  -6   2   8       15.36       40.78     39.74 o
  -5   2   8      440.74      365.18     58.19 o
  -4   2   8       81.48       55.91     32.90 o
  -3   2   8      643.92      675.63     90.82 o
  -2   2   8      379.04      467.14     68.24 o
  -1   2   8       33.46       32.97     30.78 o
   0   2   8      102.45      136.47     43.69 o
   1   2   8      247.58      173.19     49.52 o
   2   2   8     1136.36     1250.21    110.09 o
   3   2   8      102.98        5.25     33.15 o
   4   2   8       30.29       90.47     44.74 o
   5   2   8      465.64      666.09     80.22 o
   6   2   8       17.03      126.87     48.50 o
   7   2   8       50.79       -9.46     74.52 o
   8   2   8      299.96      123.22     96.25 o
   9   2   8        5.75        2.81     81.64 o
  10   2   8      381.69      259.20    137.54 o
  11   2   8      128.79      182.83    123.98 o
  12   2   8      115.40      -16.22    107.95 o
 -14   3   8       27.21      -60.27    107.83 o
 -13   3   8        1.27      -10.50    202.00 o
 -12   3   8       12.42       25.12     80.69 o
 -11   3   8      182.77       93.04     73.49 o
 -10   3   8      114.08      160.51     61.18 o
  -9   3   8      439.26      351.05     61.89 o
  -8   3   8      898.44      884.15     95.23 o
  -7   3   8        1.10       16.94     35.85 o
  -6   3   8      233.74      184.56     57.37 o
  -5   3   8        7.66       25.02     32.66 o
  -4   3   8     5783.39     5838.87    187.82 o
  -3   3   8     2590.07     2781.93    135.34 o
  -2   3   8     2619.50     2487.12     92.85 o
  -1   3   8      525.36      323.12     85.82 o
   0   3   8      534.85      540.75     84.94 o
   1   3   8      843.23      944.45    102.08 o
   2   3   8      489.96      339.07     72.29 o
   3   3   8     1401.97     1636.12    127.11 o
   4   3   8     1020.40     1005.05     94.03 o
   5   3   8      699.23      626.78     92.66 o
   6   3   8      928.79      868.09    119.17 o
   7   3   8     2456.77     2464.60    158.42 o
   8   3   8        6.46      -22.15     71.25 o
   9   3   8     1118.60      933.73    258.39 o
  10   3   8      901.21      696.97    176.55 o
  11   3   8      144.17       88.03    104.84 o
  12   3   8       94.19      151.02    172.45 o
 -13   4   8       20.64      -83.49    103.23 o
 -12   4   8       90.61      209.10     90.17 o
 -11   4   8      270.76      256.55     92.90 o
 -10   4   8      367.65      318.34     88.62 o
  -9   4   8      369.29      349.45     57.46 o
  -8   4   8     1573.12     1455.26    109.32 o
  -7   4   8       91.94      118.27     45.92 o
  -6   4   8      922.33      990.24    104.48 o
  -5   4   8       14.30       50.20     45.61 o
  -4   4   8      556.48      529.61     68.51 o
  -3   4   8      422.06      249.35     50.04 o
  -2   4   8     3055.41     3131.95    111.10 o
  -1   4   8      206.46      229.97     39.02 o
   0   4   8      681.41      500.24     58.17 o
   1   4   8       47.27       49.39     39.73 o
   2   4   8      976.21      684.23    397.59 o
   3   4   8      954.05     1013.48     91.78 o
   4   4   8     4229.87     4450.56    163.43 o
   5   4   8      113.74      188.82     59.84 o
   6   4   8      149.40      122.48     63.05 o
   7   4   8      891.68      891.17    130.14 o
   8   4   8      185.74      135.27    122.47 o
   9   4   8       13.82      -68.47     87.56 o
  10   4   8     1083.58     1182.87    222.48 o
  11   4   8       54.81       19.75     96.14 o
  12   4   8      215.78      125.49    258.61 o
 -13   5   8       62.04       58.23    126.13 o
 -12   5   8      245.84      315.56    108.32 o
 -11   5   8       24.00       11.69     70.17 o
 -10   5   8      127.61      131.07     73.09 o
  -9   5   8      840.94      741.11     81.96 o
  -8   5   8      461.08      512.53     71.47 o
  -7   5   8       80.63       36.59     51.22 o
  -6   5   8      126.44       83.38     48.81 o
  -5   5   8      176.19      124.38     53.13 o
  -4   5   8      248.08      288.05     79.29 o
  -3   5   8     1020.60      967.10    101.54 o
  -2   5   8        0.87       36.92     32.24 o
  -1   5   8     1987.49     1953.98     89.96 o
   0   5   8     1764.10     1970.44     93.39 o
   1   5   8      830.65      725.13     70.13 o
   2   5   8       18.32       14.02     27.91 o
   3   5   8      516.84      418.54     52.46 o
   4   5   8     1310.55     1318.42    130.49 o
   5   5   8      295.51      329.23     73.87 o
   6   5   8     1316.19     1116.79    131.39 o
   7   5   8      330.35      309.47    109.38 o
   8   5   8      303.05      136.27     79.28 o
   9   5   8        2.01       19.30     91.13 o
  10   5   8      364.02      591.06    228.02 o
  11   5   8      383.25      556.96    151.68 o
 -13   6   8      359.94      490.10    121.26 o
 -12   6   8      177.56      158.16     92.93 o
 -11   6   8      185.52      199.93     88.10 o
 -10   6   8        1.90      -27.44     56.06 o
  -9   6   8       17.71       17.34     33.80 o
  -8   6   8      121.11      137.42     72.03 o
  -7   6   8     1556.51     1268.80    131.81 o
  -6   6   8     1483.62     1589.72    142.80 o
  -5   6   8     1998.52     2133.09    159.84 o
  -4   6   8      328.53      333.13     74.32 o
  -3   6   8      401.95      412.68     72.38 o
  -2   6   8       94.60       37.93     35.87 o
  -1   6   8      845.82      852.84     73.38 o
   0   6   8      577.43      507.32     54.24 o
   1   6   8       38.04       67.05     34.90 o
   2   6   8       14.75       44.61     33.85 o
   3   6   8      193.30      175.70     40.77 o
   4   6   8        5.39      -37.32     60.88 o
   5   6   8      833.82      897.71    137.10 o
   6   6   8      892.61      805.59    116.73 o
   7   6   8       33.33      113.07     65.51 o
   8   6   8       89.86      109.94     67.94 o
   9   6   8       32.82       81.14     98.75 o
  10   6   8      152.89       39.29    112.55 o
  11   6   8       25.14       71.16    113.63 o
 -13   7   8        0.29       56.23     89.77 o
 -12   7   8        1.48      -71.50     71.50 o
 -11   7   8      498.01      605.33    147.11 o
 -10   7   8       81.24       75.32     88.78 o
  -9   7   8       78.16       -7.66     66.54 o
  -8   7   8      200.97      166.14     58.09 o
  -7   7   8      254.66      351.53     77.22 o
  -6   7   8     5164.91     5338.51    231.48 o
  -5   7   8      211.63      112.62     53.16 o
  -4   7   8     2208.59     1877.95    148.11 o
  -3   7   8      855.09      963.34    112.89 o
  -2   7   8      689.93      370.70    292.14 o
  -1   7   8        9.25       18.60     29.39 o
   0   7   8      653.56      620.76     85.95 o
   1   7   8      320.45      325.63     64.09 o
   2   7   8     3360.02     3178.85    170.07 o
   3   7   8      219.37      212.74     52.67 o
   4   7   8      800.19      748.44    157.22 o
   5   7   8        1.15      -13.32     46.89 o
   6   7   8       66.88       70.80     67.91 o
   7   7   8       58.29      122.33     66.06 o
   8   7   8     1813.28     2085.72    191.92 o
   9   7   8     1071.01      937.52    251.98 o
  10   7   8       19.91      -35.42     78.37 o
  11   7   8       46.08      100.88    106.38 o
 -13   8   8       35.85       17.75    158.31 o
 -12   8   8       61.25       92.12    107.75 o
 -11   8   8      456.83      383.23    132.31 o
 -10   8   8       19.71       37.69     73.97 o
  -9   8   8      189.22       10.93     82.77 o
  -8   8   8        3.18      -28.87     48.38 o
  -7   8   8        1.59       14.17     97.13 o
  -6   8   8       83.17       79.07     52.38 o
  -5   8   8      771.20      756.60    103.21 o
  -4   8   8     2252.20     2636.05    170.98 o
  -3   8   8      331.80      282.75     69.62 o
  -2   8   8       12.58       -5.76     36.09 o
  -1   8   8       10.49      -18.49     36.14 o
   0   8   8     2481.35     2540.15    118.52 o
   1   8   8     1384.98     1439.88    118.76 o
   2   8   8        2.64        6.59     35.46 o
   3   8   8     1611.64     1676.36    165.42 o
   4   8   8        4.30       -9.56     53.01 o
   5   8   8      719.82      769.89    115.41 o
   6   8   8       43.30       14.08     78.35 o
   7   8   8      502.83      559.70    108.00 o
   8   8   8       11.70      149.65     72.10 o
   9   8   8     1646.49     1996.38    258.16 o
  10   8   8      383.54      386.19    481.23 o
  11   8   8       59.24      120.22    116.13 o
 -13   9   8      603.27      690.76    181.07 o
 -12   9   8        0.79      -79.19    250.65 o
 -11   9   8     1395.06     1517.04    252.35 o
 -10   9   8      203.77      151.72     90.80 o
  -9   9   8      234.40      245.30    161.62 o
  -8   9   8      261.25      230.69     70.80 o
  -7   9   8       19.28       42.56     63.78 o
  -6   9   8      385.89      292.93     72.16 o
  -5   9   8     2894.59     2927.17    196.08 o
  -4   9   8     3865.10     3517.93    196.20 o
  -3   9   8      471.95      330.08     71.98 o
  -2   9   8      108.69       49.17     47.55 o
  -1   9   8      493.36      573.64     82.72 o
   0   9   8     1316.88     1583.66    128.02 o
   1   9   8     1794.15     1791.02    134.96 o
   2   9   8     2645.90     2700.79    150.22 o
   3   9   8      351.38      248.55     68.84 o
   4   9   8      287.81      176.14    118.85 o
   5   9   8     1975.59     1919.17    174.45 o
   6   9   8        1.18        1.60     57.94 o
   7   9   8        5.48       13.71     62.59 o
   8   9   8      590.54      551.48    111.61 o
   9   9   8      581.57      573.11    119.21 o
  10   9   8      174.21      204.77    100.58 o
  11   9   8       14.93      -84.58     98.69 o
 -12  10   8      213.04      -18.97    122.90 o
 -11  10   8       22.75      -64.19    106.70 o
 -10  10   8      111.35       49.61     82.89 o
  -9  10   8      690.99      716.30    184.22 o
  -8  10   8      124.28      106.85    144.17 o
  -7  10   8       11.17       63.76     54.98 o
  -6  10   8       89.82      120.98     60.23 o
  -5  10   8      239.44      165.48     88.98 o
  -4  10   8      341.96      273.52     70.49 o
  -3  10   8       74.76      103.93     54.29 o
  -2  10   8      271.24      261.69     62.20 o
  -1  10   8      230.61      200.93     56.76 o
   0  10   8      881.03      618.07    109.41 o
   1  10   8       82.04       41.16     38.76 o
   2  10   8      331.33      350.71     63.97 o
   3  10   8       74.27       37.00     49.97 o
   4  10   8      140.31       85.67     56.59 o
   5  10   8       33.15      -37.12     47.65 o
   6  10   8       47.61       -2.94     65.89 o
   7  10   8       97.11       36.59     81.75 o
   8  10   8      576.75      578.49    113.86 o
   9  10   8      203.05      172.32    100.77 o
  10  10   8      168.73       88.18    119.88 o
 -12  11   8       28.01      -46.06    147.95 o
 -11  11   8        9.94       27.16     90.19 o
 -10  11   8      296.02      499.79    136.95 o
  -9  11   8       78.69      -28.42     73.94 o
  -8  11   8      108.78      244.74    104.72 o
  -7  11   8      554.96      627.75    106.54 o
  -6  11   8       86.19       43.05     89.10 o
  -5  11   8      102.70      102.71     53.80 o
  -4  11   8     2609.70     2358.33    173.99 o
  -3  11   8      691.20      398.60    238.30 o
  -2  11   8      290.24      209.07     63.38 o
  -1  11   8     1853.30     1925.63    188.18 o
   0  11   8       67.74       93.60     65.13 o
   1  11   8      505.95      471.52     72.84 o
   2  11   8      197.31      120.44     56.88 o
   3  11   8      419.44      435.72     89.67 o
   4  11   8      108.02      116.87     56.77 o
   5  11   8      267.80      199.22     76.79 o
   6  11   8      321.98      416.77    278.15 o
   7  11   8      319.13      376.64     94.51 o
   8  11   8      677.38      567.76    120.56 o
   9  11   8       74.07       96.06     93.01 o
  10  11   8       64.78      -76.39    118.69 o
 -12  12   8       47.28       18.53    103.21 o
 -11  12   8      291.09      253.25    121.81 o
 -10  12   8      206.57      124.68     99.62 o
  -9  12   8      344.53      385.10    118.79 o
  -8  12   8       14.87       84.77    115.95 o
  -7  12   8      150.43      185.69     66.06 o
  -6  12   8        4.42      -18.46     47.18 o
  -5  12   8      863.58      785.13    129.93 o
  -4  12   8      499.21      400.43     83.86 o
  -3  12   8     1430.52     1389.85    182.28 o
  -2  12   8      875.93      729.94    104.26 o
  -1  12   8       81.43      226.06     79.39 o
   0  12   8     1135.70     1213.48    289.92 o
   1  12   8     4841.44     4782.87    227.62 o
   2  12   8      135.77       55.51     56.32 o
   3  12   8      803.48      819.20    124.58 o
   4  12   8       39.64        7.47     52.54 o
   5  12   8      200.01      188.07     72.13 o
   6  12   8      698.29      800.26    128.46 o
   7  12   8      901.76      737.70    132.92 o
   8  12   8        2.80      -11.99     74.60 o
   9  12   8      267.90      160.15     92.51 o
  10  12   8      306.90      397.21    155.05 o
 -11  13   8        5.87      160.68    112.83 o
 -10  13   8      781.90      783.50    178.51 o
  -9  13   8       19.18      142.18    103.28 o
  -8  13   8      156.89      228.00    105.80 o
  -7  13   8      826.08      798.38    198.76 o
  -6  13   8       15.08      -33.46     52.05 o
  -5  13   8      770.39      844.53    142.55 o
  -4  13   8      130.54      169.73     65.16 o
  -3  13   8     1700.04     1916.08    210.59 o
  -2  13   8      137.99      244.48     92.26 o
  -1  13   8      972.40     1141.62    161.76 o
   0  13   8       56.81       29.20     49.37 o
   1  13   8       72.33      142.18     61.95 o
   2  13   8      497.91      519.21    125.78 o
   3  13   8       88.88       -1.35     49.67 o
   4  13   8      775.52      615.63    116.20 o
   5  13   8       34.90        2.02     59.57 o
   6  13   8       10.60        6.91     68.84 o
   7  13   8        7.65       85.66     76.26 o
   8  13   8      452.12      375.41    116.04 o
   9  13   8      827.97      743.94    194.84 o
 -11  14   8      110.56       76.83    110.61 o
 -10  14   8        0.02       67.89     98.07 o
  -9  14   8      332.75      219.99    117.36 o
  -8  14   8      119.94       21.13     86.10 o
  -7  14   8       79.08       86.86     80.80 o
  -6  14   8     1225.91     1529.50    160.26 o
  -5  14   8       26.53        4.86     50.16 o
  -4  14   8       57.54       44.63     80.29 o
  -3  14   8       10.57       -4.95     49.54 o
  -2  14   8        4.30       -7.74     61.35 o
  -1  14   8        0.29       -3.55     63.60 o
   0  14   8      469.70      468.44     97.23 o
   1  14   8       17.90      -32.24     59.55 o
   2  14   8      180.33      274.15     96.95 o
   3  14   8      110.40      113.61    113.29 o
   4  14   8       26.64       80.18     68.01 o
   5  14   8       14.07       69.87     66.74 o
   6  14   8       75.56       91.31     74.64 o
   7  14   8        2.71      -68.29     72.49 o
   8  14   8       30.61       53.96     81.08 o
   9  14   8      335.70      602.39    133.17 o
 -10  15   8       11.52      -46.77    121.21 o
  -9  15   8      451.79      623.10    158.47 o
  -8  15   8        2.33       67.51     94.57 o
  -7  15   8     1179.58     1570.15    384.64 o
  -6  15   8      125.49       56.57     80.14 o
  -5  15   8      373.76      363.90     86.67 o
  -4  15   8      132.64      111.45     59.31 o
  -3  15   8        2.56      -13.73     66.54 o
  -2  15   8      101.73       -8.70     65.12 o
  -1  15   8       66.67       63.17     59.55 o
   0  15   8      162.16      165.20     73.57 o
   1  15   8       10.21       -1.49     84.75 o
   2  15   8        0.27      -75.86     75.86 o
   3  15   8       61.14      160.09    102.20 o
   4  15   8     1040.90      818.45    166.48 o
   5  15   8     2104.30     2732.35    241.29 o
   6  15   8      769.77      630.76    128.71 o
   7  15   8      276.84      302.11    103.50 o
   8  15   8       40.58      101.34     89.76 o
 -10  16   8        0.64       -9.86    187.17 o
  -9  16   8      695.59      620.22    165.67 o
  -8  16   8       84.93      115.98    202.54 o
  -7  16   8       10.80       92.21     99.62 o
  -6  16   8      925.80      862.00    176.47 o
  -5  16   8      203.75      314.90     90.71 o
  -4  16   8       65.37       68.99    131.35 o
  -3  16   8       86.12       82.34     82.29 o
  -2  16   8      224.60      288.97    106.68 o
  -1  16   8      243.91      290.92     87.58 o
   0  16   8      332.40      319.11     88.56 o
   1  16   8      207.70      298.68    116.38 o
   2  16   8      540.42      583.49    139.52 o
   3  16   8      476.67      507.50    136.10 o
   4  16   8      831.06      832.16    174.96 o
   5  16   8      215.29      253.72    115.80 o
   6  16   8      832.39     1021.56    163.46 o
   7  16   8      104.39      153.37     92.07 o
   8  16   8      133.87      200.36     95.94 o
  -9  17   8       19.38        6.94     99.94 o
  -8  17   8       57.11       86.53    156.19 o
  -7  17   8      299.63      303.73    129.37 o
  -6  17   8     1036.20     1007.70    236.47 o
  -5  17   8        3.35       32.13     65.46 o
  -4  17   8      155.52      393.96    114.84 o
  -3  17   8       57.82       49.29     89.01 o
  -2  17   8       75.81       44.47     68.23 o
  -1  17   8        0.29      -11.06     62.88 o
   0  17   8      813.32      603.21    146.96 o
   1  17   8      185.78      179.19     93.95 o
   2  17   8      142.26      167.31    103.04 o
   3  17   8      613.85      708.74    196.49 o
   4  17   8      513.20      604.91    183.14 o
   5  17   8       96.12      126.96    104.41 o
   6  17   8      253.16      408.18    135.98 o
   7  17   8      310.69      307.64    125.81 o
  -8  18   8      131.21      188.33    115.51 o
  -7  18   8       52.41       38.25    101.19 o
  -6  18   8        0.58       91.03     99.74 o
  -5  18   8        3.02       25.98    136.11 o
  -4  18   8        0.41       31.56     90.09 o
  -3  18   8      286.90      553.77    110.76 o
  -2  18   8      307.27      291.62     89.41 o
  -1  18   8        0.30      -18.41     68.65 o
   0  18   8      114.65      214.19    101.81 o
   1  18   8       75.61       39.27     92.73 o
   2  18   8      258.00      376.97    121.97 o
   3  18   8       45.49      107.92     96.51 o
   4  18   8        1.89      -72.76     72.76 o
   5  18   8      193.04      191.97    119.22 o
   6  18   8        3.79      -80.83     97.84 o
  -7  19   8      783.39      742.68    277.86 o
  -6  19   8       20.80      -15.55    152.66 o
  -5  19   8       16.48       35.05    127.61 o
  -4  19   8       32.63      -19.21     68.53 o
  -3  19   8      251.42      337.93     96.27 o
  -2  19   8        0.56      -63.04     63.04 o
  -1  19   8     1027.62     1142.14    155.01 o
   0  19   8       61.22       14.01     87.34 o
   1  19   8      386.53      353.62    126.17 o
   2  19   8       18.53       36.45    111.85 o
   3  19   8        2.29      238.05    106.76 o
   4  19   8       88.31      144.83    113.53 o
   5  19   8      502.93      273.40    285.85 o
  -6  20   8       18.76       82.20    170.58 o
  -5  20   8      236.78      180.19    106.95 o
  -4  20   8        4.19      -12.57     75.27 o
  -3  20   8       10.85      -67.96     67.96 o
  -2  20   8      418.02      431.19    114.36 o
  -1  20   8      328.46      341.69    128.40 o
   0  20   8      116.74       80.52    112.98 o
   1  20   8      151.50      163.15    101.90 o
   2  20   8      103.07      110.96    100.65 o
   3  20   8        3.25       73.98     95.14 o
   4  20   8      450.74      243.66    342.71 o
  -4  21   8       53.62      146.31    109.50 o
  -3  21   8       96.35       62.54     86.23 o
  -2  21   8      129.78      137.46     88.74 o
  -1  21   8      726.45      819.95    180.95 o
   0  21   8      257.43      129.33    113.33 o
   1  21   8        0.91       95.12    106.09 o
   2  21   8       13.01      -27.71    133.23 o
 -13   0   9        0.18       -7.99    137.04 o
 -11   0   9      482.31      463.52    126.71 o
  -9   0   9       20.68      -21.68     82.59 o
  -7   0   9        3.74       29.12     47.79 o
  -5   0   9     2519.39     2590.54    168.78 o
  -1   0   9     1020.07      721.12    176.27 o
   1   0   9       79.29       41.71     51.27 o
   3   0   9     2624.59     2991.83    213.22 o
   7   0   9      529.44      512.68    205.63 o
   9   0   9      221.99      143.09    156.19 o
  11   0   9      647.75      224.85    207.14 o
 -13   1   9      396.47      598.99    173.89 o
 -12   1   9       37.06       40.07    104.60 o
 -11   1   9      171.27      186.97     69.80 o
 -10   1   9     3177.95     3594.60    206.69 o
  -9   1   9       52.39      137.19     56.22 o
  -8   1   9       11.21      -36.25     36.25 o
  -7   1   9      805.74      857.16     77.13 o
  -6   1   9      130.50      160.35     41.03 o
  -5   1   9      845.73      782.99     82.29 o
  -4   1   9     4448.87     4843.69    181.81 o
  -3   1   9     2406.70     3201.10    184.50 o
  -2   1   9     1087.22     1394.07    114.58 o
  -1   1   9     5564.24     6293.34    211.39 o
   0   1   9     2620.72     2909.48    152.75 o
   1   1   9       11.68       42.40     39.97 o
   2   1   9      559.22      596.78     88.35 o
   3   1   9      863.98      925.44     82.85 o
   4   1   9      483.02      546.23     76.70 o
   5   1   9     2482.88     2618.92    211.69 o
   6   1   9      134.41      219.52     92.02 o
   7   1   9      142.46       42.08     75.53 o
   8   1   9       38.46       36.49     89.21 o
   9   1   9       17.95      116.23    100.01 o
  10   1   9      821.69      797.69    202.56 o
  11   1   9      799.00     1028.50    223.53 o
 -13   2   9        7.52       56.82    117.18 o
 -12   2   9      508.00      826.90    140.26 o
 -11   2   9       18.10       63.77     71.36 o
 -10   2   9       91.72      805.09    455.81 o
  -9   2   9       65.56       26.14     43.94 o
  -8   2   9     1105.95     1075.25     99.75 o
  -7   2   9       28.15      -17.99     36.13 o
  -6   2   9      203.43      149.18     42.43 o
  -5   2   9     1217.05     1152.69     96.54 o
  -4   2   9        0.80       13.94     35.09 o
  -3   2   9      637.82      720.97     80.49 o
  -2   2   9     5405.55     6153.01    471.55 o
  -1   2   9      452.23      528.48     72.49 o
   0   2   9     3706.46     3825.04    375.31 o
   1   2   9       42.81       68.45     44.24 o
   2   2   9      113.55       79.70     46.58 o
   3   2   9     1007.43      593.39    162.64 o
   4   2   9     1868.02     2163.15    176.84 o
   5   2   9       16.95      163.95     70.46 o
   6   2   9       11.86      143.38    102.67 o
   7   2   9       39.18       36.29    156.08 o
   8   2   9       11.44      -53.49     98.89 o
   9   2   9       36.53       28.24    115.84 o
  10   2   9      182.02       69.69    127.84 o
  11   2   9      219.41      176.60    136.60 o
 -13   3   9     1605.00     1924.99    277.14 o
 -12   3   9      277.62      270.00     96.16 o
 -11   3   9      877.75      878.50    138.10 o
 -10   3   9      172.78       84.57     55.59 o
  -9   3   9       27.93      -21.56     37.10 o
  -8   3   9       99.18       85.63     41.92 o
  -7   3   9     6406.83     6263.92    194.11 o
  -6   3   9      260.01      324.83     65.59 o
  -5   3   9       32.31       35.14     38.66 o
  -4   3   9      355.36      337.11     62.72 o
  -3   3   9      502.73      488.00     66.77 o
  -2   3   9      166.30      102.44     40.22 o
  -1   3   9     7160.52     7192.90    285.78 o
   0   3   9     4250.74     4725.91    183.34 o
   1   3   9     1382.73     1237.45    111.84 o
   2   3   9     2148.28     2325.16    150.98 o
   3   3   9       12.23       -5.22     35.74 o
   4   3   9      109.14      186.35     51.72 o
   5   3   9     2948.70     3428.53    201.70 o
   6   3   9     4015.23     3954.39    227.67 o
   7   3   9       32.49        5.32     87.64 o
   8   3   9      394.16      229.08    154.21 o
   9   3   9      186.82       70.93     98.79 o
  10   3   9      221.90      128.24    117.86 o
  11   3   9     1351.79     1345.80    248.97 o
 -13   4   9        6.03     -116.42    139.49 o
 -12   4   9      278.66      355.11    108.99 o
 -11   4   9     1919.64     1930.38    201.21 o
 -10   4   9      203.56      125.08     53.91 o
  -9   4   9     1218.08     1169.27    103.95 o
  -8   4   9      478.11      447.73     68.06 o
  -7   4   9      186.35      157.38     54.70 o
  -6   4   9        4.26       -3.43     41.81 o
  -5   4   9     2347.81     2414.55    237.79 o
  -4   4   9       10.33       96.51     44.15 o
  -3   4   9     3404.80     3332.66    154.04 o
  -2   4   9     1211.62      993.72     92.87 o
  -1   4   9       64.89       91.71     33.37 o
   0   4   9       91.99        0.77     32.31 o
   1   4   9      397.01      276.04     63.31 o
   2   4   9     1761.62     1375.97    466.08 o
   3   4   9     1171.42     1192.35    104.96 o
   4   4   9      118.18       33.60     43.42 o
   5   4   9     2304.51     2321.09    172.98 o
   6   4   9       60.77       34.07     58.22 o
   7   4   9      231.17       97.16     67.23 o
   8   4   9       37.56       29.73     89.33 o
   9   4   9        7.05      -77.41     77.41 o
  10   4   9       35.56      -89.51     97.17 o
  11   4   9        5.36      -97.09    105.67 o
 -13   5   9       21.84       -7.15     87.18 o
 -12   5   9      550.05      641.94    136.08 o
 -11   5   9      217.36      201.59     91.68 o
 -10   5   9     1722.02     1927.73    194.96 o
  -9   5   9       40.50      -19.03     41.22 o
  -8   5   9     1163.30     1081.65     97.10 o
  -7   5   9        2.35       23.95     44.22 o
  -6   5   9      415.71      415.25     85.31 o
  -5   5   9     1004.59      924.90    147.77 o
  -4   5   9     5351.10     4913.05    210.90 o
  -3   5   9        0.62       18.62     43.07 o
  -2   5   9     1044.25     1119.40     96.73 o
  -1   5   9        2.43      -30.91     30.91 o
   0   5   9     2377.19     2328.46    115.99 o
   1   5   9       30.48        1.96     32.92 o
   2   5   9     2010.66     2246.63    121.56 o
   3   5   9       20.14       87.98     50.57 o
   4   5   9     3601.47     3817.42    240.58 o
   5   5   9       19.26       36.73     49.54 o
   6   5   9       63.55       44.40     78.60 o
   7   5   9      181.08      203.30    114.06 o
   8   5   9      220.86      234.85    117.26 o
   9   5   9      277.14      179.08    125.04 o
  10   5   9       72.08       63.61    119.72 o
  11   5   9        6.23       93.29    103.87 o
 -13   6   9       75.22       83.42     99.35 o
 -12   6   9      677.71      989.05    158.23 o
 -11   6   9      843.39     1049.46    159.78 o
 -10   6   9      103.16       21.57     63.42 o
  -9   6   9      947.02      851.53     97.97 o
  -8   6   9     1072.13     1026.13    132.06 o
  -7   6   9       49.49       25.24     48.26 o
  -6   6   9      944.67      870.00    115.64 o
  -5   6   9      428.86      465.48     88.61 o
  -4   6   9      678.47      758.63    103.89 o
  -3   6   9     3125.15     3355.01    183.31 o
  -2   6   9       12.11      -23.23     33.60 o
  -1   6   9       52.09       45.17     36.96 o
   0   6   9     2135.07     2029.27    101.96 o
   1   6   9     2024.92     2076.92    116.96 o
   2   6   9      138.15      156.56     46.13 o
   3   6   9     1365.23     1361.17    114.50 o
   4   6   9      751.13      744.30    109.94 o
   5   6   9     1433.02     1347.40    147.60 o
   6   6   9     1158.76     1130.97    140.68 o
   7   6   9      110.77       72.09     64.25 o
   8   6   9        1.02      -34.58     78.88 o
   9   6   9      631.10      484.94    147.68 o
  10   6   9      414.10      347.07    155.49 o
  11   6   9        4.49      -83.71     97.75 o
 -13   7   9     1217.56     1717.02    438.04 o
 -12   7   9      145.84      -59.09    173.24 o
 -11   7   9     1051.64     1008.43    373.26 o
 -10   7   9        5.09        8.09     80.29 o
  -9   7   9      545.82      448.37    103.52 o
  -8   7   9      362.39      333.18     98.53 o
  -7   7   9     1816.59     2136.67    176.63 o
  -6   7   9        0.48       68.29     51.21 o
  -5   7   9     1819.14     1924.28    357.56 o
  -4   7   9      815.02      651.51     96.27 o
  -3   7   9      399.84      353.89     73.25 o
  -2   7   9      101.94       51.27     46.94 o
  -1   7   9      838.21      766.54    160.10 o
   0   7   9      745.58      686.44     78.71 o
   1   7   9     3434.03     3664.40    144.75 o
   2   7   9      265.58      253.67     69.86 o
   3   7   9      862.38      750.03     71.71 o
   4   7   9      101.79      206.00     69.44 o
   5   7   9       13.27       25.35     51.06 o
   6   7   9       46.10       20.55     55.89 o
   7   7   9      629.16      546.12    106.39 o
   8   7   9       44.37       47.86     67.88 o
   9   7   9        1.77      -47.18     91.22 o
  10   7   9      122.90      -87.95     87.95 o
 -12   8   9      412.03      545.86    149.91 o
 -11   8   9        6.13      116.88    113.11 o
 -10   8   9      245.66      172.99    198.54 o
  -9   8   9       44.84       16.29     92.85 o
  -8   8   9     2108.13     2588.22    199.19 o
  -7   8   9       63.74       34.15     50.34 o
  -6   8   9     2570.60     2880.09    198.81 o
  -5   8   9      731.56      720.25    107.47 o
  -4   8   9        1.60       46.46     50.21 o
  -3   8   9      246.57      186.24     99.37 o
  -2   8   9      346.76      360.03     74.94 o
  -1   8   9      160.01      114.74     48.36 o
   0   8   9     3319.77     3382.60    173.33 o
   1   8   9       87.29      125.22     53.10 o
   2   8   9       22.39       20.25     33.44 o
   3   8   9       46.18      106.33     63.61 o
   4   8   9       36.08       32.54     52.89 o
   5   8   9       64.03       18.81     73.88 o
   6   8   9      832.40     1064.90    140.78 o
   7   8   9       35.89       23.64     62.91 o
   8   8   9       21.90      -20.75     66.63 o
   9   8   9      191.60      295.03    211.82 o
  10   8   9      302.45        6.54    102.69 o
 -12   9   9      163.93       32.21    102.44 o
 -11   9   9      145.65       41.14    347.82 o
 -10   9   9      207.82       66.99    224.96 o
  -9   9   9      444.11      405.14    123.47 o
  -8   9   9      403.69      280.68     82.24 o
  -7   9   9     1207.27     1170.47    138.28 o
  -6   9   9      357.24      464.10     92.29 o
  -5   9   9     2698.78     3015.78    196.18 o
  -4   9   9     2411.59     2436.17    215.83 o
  -3   9   9      107.40      111.50     57.13 o
  -2   9   9       27.43       38.81     47.90 o
  -1   9   9     1919.08     1868.86    140.82 o
   0   9   9      428.17      368.05     91.89 o
   1   9   9      591.80      675.10     92.87 o
   2   9   9     3338.82     3307.44    160.66 o
   3   9   9        3.19      -33.88     66.73 o
   4   9   9      543.96      461.71     94.23 o
   5   9   9      100.20      173.92     67.87 o
   6   9   9      150.13      141.00     71.89 o
   7   9   9      558.50      750.77    134.99 o
   8   9   9     1976.50     2070.65    208.25 o
   9   9   9      593.47      522.05    234.60 o
  10   9   9        3.22      -57.44     95.64 o
 -12  10   9      147.02       73.82    106.62 o
 -11  10   9     1064.47     1172.93    264.90 o
 -10  10   9      199.51      208.62    115.66 o
  -9  10   9      281.36      382.02    116.01 o
  -8  10   9       13.20      102.10     66.39 o
  -7  10   9      163.69        1.52     52.62 o
  -6  10   9        9.24       78.99     54.69 o
  -5  10   9      964.53     1060.72    124.66 o
  -4  10   9      924.32      960.36    118.56 o
  -3  10   9     3211.57     3000.82    237.35 o
  -2  10   9     1031.40      929.00    108.61 o
  -1  10   9       64.64       72.20     65.80 o
   0  10   9      438.58      490.43    114.19 o
   1  10   9     4625.62     4298.07    221.65 o
   2  10   9     1184.77     1270.97    116.23 o
   3  10   9      169.20      181.60     73.88 o
   4  10   9      105.87       57.49     56.16 o
   5  10   9      377.82      377.17     89.84 o
   6  10   9      261.89      286.14     90.67 o
   7  10   9     1305.37     1675.05    289.63 o
   8  10   9       81.79      106.38     78.38 o
   9  10   9      495.30      421.48    142.92 o
  10  10   9       27.55       76.44    192.10 o
 -12  11   9      353.87      152.06     99.83 o
 -11  11   9       54.54      145.03    102.24 o
 -10  11   9     1036.75     1276.96    556.04 o
  -9  11   9      348.32      336.55    125.41 o
  -8  11   9      785.68      911.01    171.02 o
  -7  11   9      218.48      211.85     76.88 o
  -6  11   9       74.49       73.01     62.31 o
  -5  11   9     1239.64      959.42    274.66 o
  -4  11   9     1195.19     1037.37    124.74 o
  -3  11   9      138.60       65.16     48.12 o
  -2  11   9        3.57      -43.12     47.61 o
  -1  11   9      557.90      417.59    105.27 o
   0  11   9       90.41       30.04     58.26 o
   1  11   9      371.11      424.41     70.45 o
   2  11   9     2840.85     3234.02    213.83 o
   3  11   9      127.88      151.08     65.64 o
   4  11   9      196.35       96.07     63.81 o
   5  11   9       51.76       56.51     59.86 o
   6  11   9       61.07      -57.82     57.82 o
   7  11   9       61.31      121.71     91.17 o
   8  11   9     1263.20     1056.35    188.03 o
   9  11   9       12.44       -2.10     81.27 o
 -11  12   9      189.67      468.06    138.77 o
 -10  12   9      547.21      712.14    267.68 o
  -9  12   9       59.80       72.17     97.84 o
  -8  12   9      759.11      918.36    173.51 o
  -7  12   9       36.86      117.31     64.30 o
  -6  12   9     1706.64     1518.37    160.33 o
  -5  12   9       13.62       20.96     51.20 o
  -4  12   9        0.76        9.40     61.20 o
  -3  12   9      172.47      104.76     60.31 o
  -2  12   9     1271.52     1112.01    161.44 o
  -1  12   9        5.87       18.03     56.85 o
   0  12   9     3308.70     3213.62    417.96 o
   1  12   9      167.29      141.96     65.18 o
   2  12   9      889.66      843.37    124.69 o
   3  12   9       74.88      138.92     62.47 o
   4  12   9      128.90      144.86     72.29 o
   5  12   9      178.26      220.51     85.89 o
   6  12   9       14.60      112.45     79.74 o
   7  12   9       18.04      -19.93     67.24 o
   8  12   9      114.87      165.30     87.78 o
   9  12   9        0.38       63.32     91.34 o
 -11  13   9       50.91       27.08     92.84 o
 -10  13   9      170.73       67.76     92.86 o
  -9  13   9      145.36       72.89     95.00 o
  -8  13   9       95.47       83.28     83.37 o
  -7  13   9      433.73      343.96     88.61 o
  -6  13   9      357.03      424.58     97.39 o
  -5  13   9      369.21      237.44     81.11 o
  -4  13   9      375.62      339.31     82.27 o
  -3  13   9      345.23      503.25    120.16 o
  -2  13   9        1.65       35.65     67.15 o
  -1  13   9     1621.70     1926.60    394.50 o
   0  13   9      107.78      165.42     66.38 o
   1  13   9      315.32      332.93    107.26 o
   2  13   9       71.32       81.02     74.83 o
   3  13   9      299.74      258.85     81.69 o
   4  13   9      268.62      370.45    127.11 o
   5  13   9       90.44      139.06     77.43 o
   6  13   9       45.64      -64.42     64.42 o
   7  13   9     1305.67     1247.90    243.20 o
   8  13   9      543.51      378.00    109.25 o
   9  13   9      159.67       70.67     92.02 o
 -10  14   9       94.17      351.13    152.88 o
  -9  14   9      164.57      283.88    116.71 o
  -8  14   9       22.35      -81.24    125.42 o
  -7  14   9        7.49      -63.80     67.66 o
  -6  14   9      856.21     1071.44    142.96 o
  -5  14   9     2964.58     2728.39    211.33 o
  -4  14   9       12.66       15.85     64.93 o
  -3  14   9      840.00      920.44    231.80 o
  -2  14   9     1121.22     1105.86    166.45 o
  -1  14   9       38.96       95.53     69.96 o
   0  14   9     2650.76     2733.15    207.78 o
   1  14   9      989.48      740.56    322.95 o
   2  14   9       72.77      107.11     76.81 o
   3  14   9      801.26      723.82    136.56 o
   4  14   9      244.76      224.00     86.79 o
   5  14   9        8.77       79.76     76.19 o
   6  14   9      285.60      172.66     93.50 o
   7  14   9      614.53      785.26    145.07 o
   8  14   9      134.57      114.33     99.85 o
 -10  15   9     1145.38      361.48    623.41 o
  -9  15   9        0.00       77.55     95.79 o
  -8  15   9      263.45      199.96    123.47 o
  -7  15   9       29.21      -20.48     80.84 o
  -6  15   9      525.05      409.54     96.74 o
  -5  15   9       11.51       43.56     62.22 o
  -4  15   9       52.81      169.20     87.72 o
  -3  15   9      122.50      -75.97     75.97 o
  -2  15   9     2090.54     2763.83    259.32 o
  -1  15   9       61.62       73.79     63.60 o
   0  15   9      392.27      270.86     87.91 o
   1  15   9       83.41      161.81    127.65 o
   2  15   9      215.36      364.98    254.97 o
   3  15   9      466.61      413.74    153.85 o
   4  15   9      885.18     1025.26    197.53 o
   5  15   9       11.22       63.86     77.20 o
   6  15   9      225.18      182.02     93.85 o
   7  15   9      287.05      147.49     93.39 o
  -9  16   9      900.82      235.10    250.19 o
  -8  16   9      707.76      327.79    205.60 o
  -7  16   9        0.19      140.61     97.99 o
  -6  16   9      538.79      566.48    145.15 o
  -5  16   9     1119.89     1260.29    223.09 o
  -4  16   9      130.32      273.63    150.10 o
  -3  16   9      103.37       61.75     74.42 o
  -2  16   9      223.96      173.28     93.20 o
  -1  16   9      367.72      397.54     98.65 o
   0  16   9      281.81      178.35    101.99 o
   1  16   9       73.19      114.01     84.63 o
   2  16   9      242.53      325.01    117.18 o
   3  16   9       50.33      -63.63    153.24 o
   4  16   9        2.29      189.81    110.37 o
   5  16   9        1.46       96.39    102.25 o
   6  16   9      660.48      552.11    133.68 o
   7  16   9      191.65      154.80     98.49 o
  -8  17   9        0.19       60.69    100.98 o
  -7  17   9     1616.71     1695.84    353.40 o
  -6  17   9       44.16       75.90     95.68 o
  -5  17   9      386.76      489.31    138.54 o
  -4  17   9      112.89      273.34    112.22 o
  -3  17   9      109.99      164.52    100.84 o
  -2  17   9      236.48      302.07     90.60 o
  -1  17   9      110.89      285.89     92.75 o
   0  17   9       19.76      -65.75     99.76 o
   1  17   9      350.74      349.50    118.35 o
   2  17   9        1.83      101.96     86.66 o
   3  17   9        6.40       57.56     86.34 o
   4  17   9        1.69       16.03     87.32 o
   5  17   9     1560.83     1577.90    255.66 o
   6  17   9       30.96      -29.20     95.63 o
  -7  18   9       23.96       20.10    103.12 o
  -6  18   9      882.83     1051.49    295.96 o
  -5  18   9        1.55       75.30     98.86 o
  -4  18   9      171.59      164.14    107.30 o
  -3  18   9       11.05      136.60     80.07 o
  -2  18   9      775.28      930.68    146.87 o
  -1  18   9      209.01       49.84     98.17 o
   0  18   9      317.76      192.16    111.45 o
   1  18   9      504.23      570.67    158.02 o
   2  18   9       25.43       -4.81     87.94 o
   3  18   9      184.82      221.53    115.55 o
   4  18   9     1301.48     1611.74    384.06 o
   5  18   9       29.60       43.69    145.46 o
  -6  19   9      123.26      117.82    177.35 o
  -5  19   9      292.56      241.84    172.74 o
  -4  19   9      110.70       81.21     97.29 o
  -3  19   9       66.11       23.06     77.88 o
  -2  19   9      115.96      -37.60     75.71 o
  -1  19   9      409.78      406.98    141.72 o
   0  19   9      117.99      115.37     99.76 o
   1  19   9        5.88      -75.54     83.83 o
   2  19   9      143.39      116.49    108.06 o
   3  19   9      306.67      294.54    129.91 o
   4  19   9      722.15      202.05    497.31 o
  -5  20   9      225.98      506.56    219.67 o
  -4  20   9      233.06      139.75     97.07 o
  -3  20   9     1127.37     1173.72    171.63 o
  -2  20   9       10.88       40.62     85.69 o
  -1  20   9        1.57      -20.06     90.44 o
   0  20   9       47.32       66.89     90.89 o
   1  20   9       52.49      -72.15     90.48 o
   2  20   9      202.67       38.66     94.78 o
   3  20   9      259.43       56.91    148.52 o
  -3  21   9      457.45      539.02    126.46 o
  -2  21   9      499.70      456.47    229.74 o
  -1  21   9       44.09       25.15    119.05 o
   0  21   9       16.96       90.05    167.13 o
 -12   0  10      866.88     1243.52    332.45 o
 -10   0  10      211.10      446.39    164.90 o
  -8   0  10      274.43      360.55     81.69 o
  -6   0  10     1859.56     1594.92    151.18 o
  -4   0  10      167.93       72.63     62.96 o
  -2   0  10     5951.52     5569.01    399.75 o
   0   0  10    14046.89    15457.02    482.18 o
   2   0  10      871.54     1144.90    147.14 o
   4   0  10     3051.40     2718.41    679.48 o
   6   0  10      156.85      285.38    158.49 o
   8   0  10        2.88       11.16    133.87 o
  10   0  10     1378.66     1806.29    421.85 o
 -13   1  10      576.71      445.34    288.30 o
 -12   1  10       74.05       61.35     82.25 o
 -11   1  10      368.56      513.20     93.76 o
 -10   1  10     2334.60     2168.17    172.62 o
  -9   1  10      184.08      239.52     66.39 o
  -8   1  10        1.81       56.50     37.18 o
  -7   1  10        6.18        7.52     35.09 o
  -6   1  10      299.50      250.34     49.53 o
  -5   1  10     1490.72     1516.39    114.22 o
  -4   1  10     5165.91     6333.57    484.13 o
  -3   1  10     4072.26     5952.83    415.31 o
  -2   1  10      499.29      288.57     92.57 o
  -1   1  10     4383.09     4497.61    189.75 o
   0   1  10       17.91      -32.77     52.73 o
   1   1  10     2192.53     2229.75    155.03 o
   2   1  10     3175.98     3622.77    198.41 o
   3   1  10      749.08      720.54     89.83 o
   4   1  10      458.76      602.62    189.67 o
   5   1  10     3912.30     4577.71    639.07 o
   6   1  10       33.72       97.38     77.69 o
   7   1  10        3.18      -40.44     89.36 o
   8   1  10       64.38      114.33    106.06 o
   9   1  10      209.70      119.07    111.94 o
  10   1  10       88.32      121.81    128.76 o
  11   1  10      163.67      246.91    161.55 o
 -13   2  10       29.04       86.15    117.05 o
 -12   2  10      111.73      122.06     89.30 o
 -11   2  10     1417.71     1580.35    165.31 o
 -10   2  10        0.55       91.76    173.24 o
  -9   2  10     1020.10     1012.24    102.59 o
  -8   2  10       15.26       36.56     40.92 o
  -7   2  10      183.23      216.35     52.40 o
  -6   2  10      931.42      877.17     90.38 o
  -5   2  10     4643.92     4583.58    182.89 o
  -4   2  10      706.44      854.48    103.70 o
  -3   2  10     7419.95     9998.68    309.72 o
  -2   2  10     1117.73      972.51    149.76 o
  -1   2  10      474.29      407.21    100.50 o
   0   2  10     1540.42     1489.12    123.94 o
   1   2  10     8159.59     8154.46    268.29 o
   2   2  10     1425.31     1299.74    124.34 o
   3   2  10    10796.47     9890.46   1622.75 o
   4   2  10     1322.41     1687.85    116.60 o
   5   2  10        0.51       21.88     70.90 o
   6   2  10       17.50       43.32     63.41 o
   7   2  10      340.87      393.85    125.73 o
   8   2  10       21.88       37.99    171.98 o
   9   2  10      689.31      539.07    178.45 o
  10   2  10       32.44      150.48    127.55 o
 -13   3  10        3.52      -68.07    307.48 o
 -12   3  10      174.25      274.31    101.35 o
 -11   3  10      264.79      345.07    143.79 o
 -10   3  10     1702.46     1718.36    156.22 o
  -9   3  10      147.16      113.76     55.79 o
  -8   3  10       30.99       55.53     43.89 o
  -7   3  10      264.49      247.25     63.17 o
  -6   3  10      991.13      787.73     97.08 o
  -5   3  10        0.85       28.53     38.88 o
  -4   3  10     1434.42     1296.77    115.40 o
  -3   3  10       98.72      136.05     48.87 o
  -2   3  10     4047.05     4155.14    174.46 o
  -1   3  10      691.30      696.72    123.28 o
   0   3  10     4237.04     4102.17    182.89 o
   1   3  10      394.93      305.89     68.13 o
   2   3  10     6923.31     7379.32    260.92 o
   3   3  10     1036.98      548.01    227.16 o
   4   3  10     1680.04     1591.03    170.40 o
   5   3  10      194.62      269.53     63.13 o
   6   3  10      656.68      582.69    138.88 o
   7   3  10       50.14       91.73    121.67 o
   8   3  10      838.05      993.43    202.08 o
   9   3  10       22.11       19.60    110.60 o
  10   3  10      381.28      261.36    137.61 o
 -13   4  10        0.02       21.73     90.41 o
 -12   4  10      573.15      472.26    121.48 o
 -11   4  10      221.18      166.47    143.59 o
 -10   4  10       43.16       87.49     48.67 o
  -9   4  10       81.44      146.80     51.66 o
  -8   4  10        7.43        2.39     37.69 o
  -7   4  10      298.30      189.09     69.91 o
  -6   4  10     3323.01     3369.12    514.99 o
  -5   4  10      113.57       88.09     54.99 o
  -4   4  10      759.48      714.29     90.96 o
  -3   4  10     1889.63     1815.88    139.30 o
  -2   4  10     3138.35     3174.67    158.77 o
  -1   4  10      135.93       50.85     51.56 o
   0   4  10     4000.07     3703.53    205.65 o
   1   4  10     2946.30     2746.08    161.62 o
   2   4  10      487.36      451.86     89.13 o
   3   4  10     2395.55     2664.41    151.53 o
   4   4  10     9315.30    10217.10    499.36 o
   5   4  10     1911.92     1914.69    168.10 o
   6   4  10     3267.17     3358.50    226.57 o
   7   4  10      116.48      140.49    122.11 o
   8   4  10      258.33      340.01    130.70 o
   9   4  10      192.04      222.78    129.40 o
  10   4  10       52.02       45.79    103.74 o
 -13   5  10      620.48      705.12    150.04 o
 -12   5  10        0.00       -6.77     77.92 o
 -11   5  10       44.93       99.52     81.06 o
 -10   5  10       29.03       29.43     44.73 o
  -9   5  10      670.81      652.90     91.49 o
  -8   5  10       95.45       66.79     74.96 o
  -7   5  10     4148.55     4312.23    376.29 o
  -6   5  10      519.47      580.13     99.26 o
  -5   5  10       17.87       11.10     45.41 o
  -4   5  10       33.76      -42.91     42.91 o
  -3   5  10     1699.94     2040.79    136.91 o
  -2   5  10      438.09      347.57     83.77 o
  -1   5  10     1645.15     1479.95    113.17 o
   0   5  10      156.79      134.69     59.46 o
   1   5  10     1473.24     1503.99    106.55 o
   2   5  10      123.09      122.71     47.45 o
   3   5  10     1063.40     1081.73    128.24 o
   4   5  10      297.67      213.98     73.63 o
   5   5  10     1804.91     2096.18    176.50 o
   6   5  10      121.19       43.76     61.98 o
   7   5  10      105.61      112.29     74.00 o
   8   5  10       17.88       -9.13    126.17 o
   9   5  10      543.30      486.57    331.66 o
  10   5  10       68.43      -79.73    132.00 o
 -12   6  10      675.19      476.43    175.37 o
 -11   6  10      107.14       16.53     93.06 o
 -10   6  10        0.12       76.43     89.55 o
  -9   6  10     2646.24     2092.33    153.63 o
  -8   6  10     1725.63     1790.90    212.33 o
  -7   6  10     1061.67      879.78    203.84 o
  -6   6  10     4997.17     5043.80    234.81 o
  -5   6  10        5.22       -5.24     57.61 o
  -4   6  10      213.52      236.86     71.97 o
  -3   6  10     1934.64     1837.87    153.63 o
  -2   6  10     3674.91     3485.81    233.75 o
  -1   6  10        1.43       16.04     37.77 o
   0   6  10     4158.48     4103.47    247.27 o
   1   6  10     3885.94     4132.00    158.76 o
   2   6  10      121.56      191.45     47.43 o
   3   6  10      326.95      261.87     49.83 o
   4   6  10     5256.00     5277.25    243.07 o
   5   6  10      572.66      365.01     83.97 o
   6   6  10     3621.51     3764.05    238.30 o
   7   6  10      317.92      150.54    145.95 o
   8   6  10       53.79      175.08    114.93 o
   9   6  10      172.13       78.16    117.01 o
  10   6  10      427.94      157.43    147.41 o
 -12   7  10      240.07      438.04    133.04 o
 -11   7  10      338.19      477.11    154.06 o
 -10   7  10       86.66       74.32     90.31 o
  -9   7  10     1446.86     1474.24    130.36 o
  -8   7  10      468.22      441.65     91.74 o
  -7   7  10        8.86        6.58     45.87 o
  -6   7  10     1549.32     1550.34    156.99 o
  -5   7  10      295.01      302.54     80.27 o
  -4   7  10     7144.70     6959.30    280.25 o
  -3   7  10       55.46       18.05     47.99 o
  -2   7  10      533.91      435.66     81.50 o
  -1   7  10      105.32      141.79     54.61 o
   0   7  10      893.13      917.06    111.71 o
   1   7  10      110.36       93.51     43.38 o
   2   7  10     4962.73     5232.26    179.79 o
   3   7  10      110.54       99.36     56.91 o
   4   7  10      686.44      592.94    103.79 o
   5   7  10        9.45       18.97     57.09 o
   6   7  10     1000.44      987.48    214.47 o
   7   7  10       10.88       -6.50     63.49 o
   8   7  10      896.27      848.01    271.85 o
   9   7  10      209.24      -12.59    115.59 o
  10   7  10      124.50       15.45    108.08 o
 -12   8  10      317.37      455.86    325.44 o
 -11   8  10      421.53      380.78    198.54 o
 -10   8  10       16.69     -142.31    195.81 o
  -9   8  10      867.56      994.64    136.44 o
  -8   8  10      240.32      431.97     94.62 o
  -7   8  10       84.36      117.43     59.82 o
  -6   8  10      147.14      135.16     85.03 o
  -5   8  10        9.75      -23.74     46.54 o
  -4   8  10     4071.73     3901.26    248.27 o
  -3   8  10     4313.13     4012.47    210.34 o
  -2   8  10      313.72      272.59    110.33 o
  -1   8  10       12.45       72.15     59.67 o
   0   8  10       71.12       47.92     71.11 o
   1   8  10     7617.16     7119.58    403.56 o
   2   8  10       65.93       53.71     44.94 o
   3   8  10     1693.29     1764.36    165.93 o
   4   8  10      500.56      373.86    116.24 o
   5   8  10      260.42      222.84     77.57 o
   6   8  10      197.48      165.45    106.14 o
   7   8  10     2790.35     3231.68    332.61 o
   8   8  10       23.78      -73.57     92.36 o
   9   8  10      547.86      558.30    185.39 o
  10   8  10        0.59       -1.54    119.41 o
 -12   9  10       76.27      140.84    105.62 o
 -11   9  10     1429.60     1284.23    216.29 o
 -10   9  10        1.48      -66.69     81.56 o
  -9   9  10        4.78       27.99     78.32 o
  -8   9  10        0.75      -22.14     55.55 o
  -7   9  10     2489.02     2160.61    188.62 o
  -6   9  10       22.28       46.99     51.47 o
  -5   9  10       75.73       53.53     53.98 o
  -4   9  10      531.56      430.88     93.59 o
  -3   9  10      286.29      121.85     56.45 o
  -2   9  10      202.86      255.22     66.52 o
  -1   9  10     8065.19     8514.26    366.57 o
   0   9  10       18.10       17.69     68.09 o
   1   9  10     1818.21     2223.51    201.82 o
   2   9  10     1740.90     1822.85    134.24 o
   3   9  10      649.78      479.86     95.28 o
   4   9  10      694.53      725.74    116.78 o
   5   9  10     1088.54     1079.05    147.12 o
   6   9  10      453.31      264.85     89.75 o
   7   9  10      462.63      434.35    106.36 o
   8   9  10     1351.42     1283.63    172.59 o
   9   9  10      511.53      609.27    267.03 o
 -11  10  10        3.94       98.15     98.03 o
 -10  10  10        0.18      153.13    169.39 o
  -9  10  10      137.72        5.42    184.44 o
  -8  10  10     1625.90     1661.63    173.30 o
  -7  10  10       10.03      112.45     62.99 o
  -6  10  10      993.32     1044.29    133.16 o
  -5  10  10       30.77       -3.13     47.81 o
  -4  10  10      133.19       44.09     60.69 o
  -3  10  10        0.17        9.73     48.06 o
  -2  10  10     3896.87     4796.30    303.98 o
  -1  10  10      245.53      274.88     92.63 o
   0  10  10     2279.46     2405.55    218.51 o
   1  10  10        2.51      -41.30     56.94 o
   2  10  10        9.94       13.83     53.02 o
   3  10  10      259.71      121.94     91.35 o
   4  10  10      331.01      287.15     82.83 o
   5  10  10        0.26       -1.88     57.08 o
   6  10  10     1170.13     1666.20    184.10 o
   7  10  10      553.10      543.48    189.68 o
   8  10  10       49.71       74.90     82.61 o
   9  10  10        0.94      -28.07    100.28 o
 -11  11  10      143.18      149.96    103.91 o
 -10  11  10      273.78      245.14    116.99 o
  -9  11  10       98.38      190.23    100.91 o
  -8  11  10      320.34      271.43     89.34 o
  -7  11  10     1380.46     1387.71    161.36 o
  -6  11  10       37.57      108.20     62.54 o
  -5  11  10      501.23      526.97     97.50 o
  -4  11  10      921.13      803.01    113.08 o
  -3  11  10      239.85      264.50     72.44 o
  -2  11  10     1799.80     1553.76    358.80 o
  -1  11  10     5457.89     4755.72    697.40 o
   0  11  10     3020.89     3021.54    239.45 o
   1  11  10     2584.10     2476.59    188.98 o
   2  11  10     1588.59     1424.75    156.54 o
   3  11  10      181.86       81.99     65.77 o
   4  11  10      197.26      207.30     79.97 o
   5  11  10     1226.81     1121.75    220.40 o
   6  11  10       26.91       71.15     73.79 o
   7  11  10       19.06      130.35     82.33 o
   8  11  10      490.98      300.45     99.75 o
   9  11  10       85.66      -39.26    121.82 o
 -11  12  10      902.41      142.80    144.89 o
 -10  12  10       76.06       98.52     95.51 o
  -9  12  10      319.79      417.77    126.09 o
  -8  12  10       29.15      -13.36     99.54 o
  -7  12  10        1.64       24.12     61.73 o
  -6  12  10       22.76       -3.14     55.40 o
  -5  12  10     1808.49     2158.46    183.70 o
  -4  12  10      518.23      465.81    143.06 o
  -3  12  10      856.57      940.01    154.32 o
  -2  12  10      464.76      306.71    235.29 o
  -1  12  10      154.18      159.04     80.94 o
   0  12  10      170.10      203.94     84.07 o
   1  12  10     5044.69     5030.15    253.02 o
   2  12  10        4.99      -76.57     91.80 o
   3  12  10      487.73      602.65    115.08 o
   4  12  10      263.68      285.17     88.93 o
   5  12  10        6.77      -12.29     62.71 o
   6  12  10        8.23      -65.97     65.97 o
   7  12  10      162.22       38.54    117.69 o
   8  12  10        2.05      -37.21     80.08 o
 -10  13  10     1603.57     1836.25    265.41 o
  -9  13  10      176.29      195.80    213.59 o
  -8  13  10      185.58      198.37    164.61 o
  -7  13  10      296.80      329.45     90.58 o
  -6  13  10      518.64      628.18    128.17 o
  -5  13  10     1264.03     1157.24    143.48 o
  -4  13  10      616.22      757.44    146.78 o
  -3  13  10     1981.05     2066.66    511.24 o
  -2  13  10      659.96      426.60    120.77 o
  -1  13  10      340.39      394.05    104.64 o
   0  13  10      504.61      566.83    121.28 o
   1  13  10      202.50      108.69     90.86 o
   2  13  10      616.22      516.79    140.77 o
   3  13  10       36.13       69.33     68.33 o
   4  13  10      487.09      340.60    107.00 o
   5  13  10      456.43      453.18    110.65 o
   6  13  10      250.61       74.22    116.18 o
   7  13  10        9.45       -4.75     80.36 o
   8  13  10      955.14      827.96    189.17 o
 -10  14  10        3.95      192.91    107.29 o
  -9  14  10      496.75      325.77    148.52 o
  -8  14  10     1117.90     1059.55    253.03 o
  -7  14  10       65.28       12.80     92.57 o
  -6  14  10     1003.54     1187.27    202.96 o
  -5  14  10     1214.83     1007.12    134.19 o
  -4  14  10        7.68       -9.13    142.69 o
  -3  14  10       66.56       94.55     84.45 o
  -2  14  10     1209.18     1304.15    192.04 o
  -1  14  10        9.98       56.12     80.43 o
   0  14  10      541.75      628.13    116.32 o
   1  14  10       30.11       36.10     81.66 o
   2  14  10        2.27        3.34     68.58 o
   3  14  10      255.64      266.59    182.49 o
   4  14  10      792.23     1002.11    154.04 o
   5  14  10        0.25      -94.20     94.20 o
   6  14  10      480.81      563.18    254.21 o
   7  14  10      399.30      513.66    128.96 o
  -9  15  10      179.20      180.69    111.78 o
  -8  15  10        5.97      -78.19     99.63 o
  -7  15  10     1378.03     1285.65    211.20 o
  -6  15  10       55.98      131.48     71.25 o
  -5  15  10      370.81      170.02     99.29 o
  -4  15  10        9.67      -32.97     86.44 o
  -3  15  10      188.30      175.62     98.94 o
  -2  15  10       87.77       73.42     81.32 o
  -1  15  10     2865.36     3034.89    270.75 o
   0  15  10      145.42      181.56     96.09 o
   1  15  10       37.45      155.72     90.09 o
   2  15  10        8.86       21.17     85.84 o
   3  15  10      355.67      368.48    122.34 o
   4  15  10      493.79      403.35    108.06 o
   5  15  10     1735.58     2156.45    379.09 o
   6  15  10        7.26       32.00     94.40 o
   7  15  10      702.68      819.76    213.17 o
  -8  16  10      291.02      362.80    129.06 o
  -7  16  10       26.27      -19.99     82.65 o
  -6  16  10      169.22      339.70    122.32 o
  -5  16  10      515.98      577.50    147.82 o
  -4  16  10       14.48       67.15     84.78 o
  -3  16  10        3.00       -1.48    107.17 o
  -2  16  10      115.22      239.15     97.54 o
  -1  16  10      714.68      700.15    134.22 o
   0  16  10     1502.03     1869.79    257.83 o
   1  16  10        3.27      -26.34     92.31 o
   2  16  10      277.31      151.82    104.07 o
   3  16  10      940.29      669.08    160.46 o
   4  16  10      988.61      749.12    332.71 o
   5  16  10       48.23       67.00    101.48 o
   6  16  10      253.53      244.49    107.53 o
  -8  17  10      117.14      176.14    128.10 o
  -7  17  10       54.12      160.29    106.68 o
  -6  17  10      760.03      581.06    244.21 o
  -5  17  10      130.72       48.65     90.65 o
  -4  17  10     1413.98     1917.16    243.83 o
  -3  17  10       73.36       13.20     85.15 o
  -2  17  10      330.45      438.60    110.81 o
  -1  17  10      103.04       48.62     81.35 o
   0  17  10      332.91      294.55    210.20 o
   1  17  10        6.55      130.94    132.04 o
   2  17  10      812.29      500.70    160.78 o
   3  17  10       57.88      143.47    102.44 o
   4  17  10      132.02      251.22    122.99 o
   5  17  10       61.90       78.35    107.23 o
  -7  18  10       17.56       17.85    141.43 o
  -6  18  10      133.63      123.94    168.71 o
  -5  18  10      859.35     1015.79    195.32 o
  -4  18  10        9.28       39.04    130.49 o
  -3  18  10      186.10      428.05    139.13 o
  -2  18  10      281.31      256.49     93.76 o
  -1  18  10       17.52      -80.75     80.75 o
   0  18  10      130.07       39.25    131.75 o
   1  18  10      390.22      299.33    125.60 o
   2  18  10       44.05       56.30    101.90 o
   3  18  10      259.04      370.09    131.28 o
   4  18  10       90.41      -73.40    103.47 o
  -5  19  10      860.12      847.15    271.49 o
  -4  19  10      120.03       47.56    103.08 o
  -3  19  10      635.96      678.38    151.56 o
  -2  19  10       89.76       14.03    118.74 o
  -1  19  10      546.67      516.89    197.21 o
   0  19  10      383.74      419.27    146.57 o
   1  19  10      679.00      349.55    272.35 o
   2  19  10       99.19      -27.05    106.11 o
   3  19  10      183.16      102.16    121.42 o
  -3  20  10       41.92      121.81     98.08 o
  -2  20  10      554.95      630.28    172.55 o
  -1  20  10       10.73       48.26    109.14 o
   0  20  10       29.55      -86.48    151.29 o
   1  20  10        1.45       54.08    125.78 o
 -13   0  11      194.32      128.33    199.73 o
 -11   0  11     1522.02     1360.83    211.70 o
  -9   0  11      121.28      141.43     85.35 o
  -7   0  11      583.27      460.09     91.02 o
  -5   0  11     8267.73    10131.92    339.16 o
  -3   0  11      303.30      244.93    119.41 o
  -1   0  11       58.72      175.91    100.98 o
   1   0  11     4149.33     4779.71    260.90 o
   3   0  11     2945.00     2948.64    327.70 o
   5   0  11      394.10     1629.38    299.63 o
   7   0  11     1628.91     1686.24    354.77 o
   9   0  11     3612.77     3942.88    558.31 o
 -13   1  11      302.83      199.80    138.94 o
 -12   1  11      110.14       71.32     95.54 o
 -11   1  11        4.34      407.61    202.82 o
 -10   1  11     1119.75     1379.45    178.86 o
  -9   1  11        3.90      -43.67     43.67 o
  -8   1  11        2.00        0.33     49.81 o
  -7   1  11       12.37       68.38     38.80 o
  -6   1  11       11.36       32.59     36.92 o
  -5   1  11      389.00      397.13     72.81 o
  -4   1  11     1242.91     1969.81    301.90 o
  -3   1  11      142.44       96.62     58.23 o
  -2   1  11       43.26       55.95     52.21 o
  -1   1  11     1262.42     1205.63    158.36 o
   0   1  11       55.39       90.88     64.18 o
   1   1  11      511.66      439.39    156.90 o
   2   1  11     5462.61     6169.99    215.26 o
   3   1  11       87.76      127.99     50.71 o
   4   1  11       58.33      294.16    151.82 o
   5   1  11     2887.37     2733.54    264.82 o
   6   1  11      760.03      705.10    162.52 o
   7   1  11      266.69       96.17    112.18 o
   8   1  11      976.52     1286.42    352.10 o
   9   1  11        7.36       32.90    119.77 o
  10   1  11      153.86      167.94    148.29 o
 -12   2  11      652.34      651.19    252.65 o
 -11   2  11      395.17      403.81     90.53 o
 -10   2  11       41.67      277.62     72.65 o
  -9   2  11        0.46       -4.55     44.86 o
  -8   2  11        7.64      -10.67     39.24 o
  -7   2  11       85.83       73.43     38.56 o
  -6   2  11      337.32      478.93     80.40 o
  -5   2  11      252.39      210.92     60.38 o
  -4   2  11      356.50      260.89     91.95 o
  -3   2  11       46.83       27.77     42.01 o
  -2   2  11      154.33      234.11     82.07 o
  -1   2  11     1103.50     1011.24    146.34 o
   0   2  11     2033.60     1950.38    203.81 o
   1   2  11      368.28      400.35     78.71 o
   2   2  11        4.87      -44.23     44.23 o
   3   2  11       10.93       -2.42     44.00 o
   4   2  11     1476.55     1550.09    131.40 o
   5   2  11      386.75      658.61    104.82 o
   6   2  11      135.03      169.49     95.73 o
   7   2  11        2.84      -85.41     85.41 o
   8   2  11       13.62       33.52     96.28 o
   9   2  11      741.50      707.72    196.72 o
  10   2  11      586.11      838.71    216.84 o
 -12   3  11      572.07      445.50    121.32 o
 -11   3  11      588.05      514.80    103.76 o
 -10   3  11      711.81      775.45     94.46 o
  -9   3  11     1160.53     1089.80    110.39 o
  -8   3  11       27.35       49.95     44.52 o
  -7   3  11        7.88       56.55     65.52 o
  -6   3  11     1233.20     1138.68    117.40 o
  -5   3  11     2730.23     2770.14    169.36 o
  -4   3  11      325.76      326.42     63.54 o
  -3   3  11     1043.50     1045.76    109.22 o
  -2   3  11       17.56       27.07     52.42 o
  -1   3  11      129.91      152.03     89.68 o
   0   3  11     1098.64     1254.47    166.65 o
   1   3  11     2055.12     1713.28    157.19 o
   2   3  11      668.19      591.39    111.71 o
   3   3  11      832.99      604.15    233.97 o
   4   3  11      708.70      696.86    110.46 o
   5   3  11     2270.58     2082.29    184.21 o
   6   3  11      127.13      213.56    103.02 o
   7   3  11     1248.55     1164.80    213.27 o
   8   3  11      129.86      112.38    114.55 o
   9   3  11      799.52      488.13    200.81 o
  10   3  11      135.08      311.57    163.54 o
 -12   4  11       54.36       81.53     92.05 o
 -11   4  11      418.75      651.87    127.77 o
 -10   4  11      254.36      208.11     64.04 o
  -9   4  11     1057.22     1039.36    120.72 o
  -8   4  11      509.83      476.84     81.50 o
  -7   4  11        9.92       29.84     49.60 o
  -6   4  11     1816.43     1963.28    176.82 o
  -5   4  11     3145.27     3513.54    241.48 o
  -4   4  11     4259.25     4396.40    194.32 o
  -3   4  11      927.65      955.72    103.65 o
  -2   4  11       91.31       59.44     44.01 o
  -1   4  11      172.57      150.85     57.19 o
   0   4  11     1024.83      651.23    162.02 o
   1   4  11     3499.34     3469.02    228.44 o
   2   4  11        0.67      -11.99     46.08 o
   3   4  11     3184.53     2834.96    232.40 o
   4   4  11      408.98      378.26    172.38 o
   5   4  11      427.09      302.57     83.59 o
   6   4  11      242.30      192.39     79.34 o
   7   4  11      211.25      127.33     99.75 o
   8   4  11      239.99      305.29    165.11 o
   9   4  11      200.16      505.32    221.76 o
  10   4  11      472.12      713.54    203.13 o
 -12   5  11     1297.69     1236.46    329.93 o
 -11   5  11       46.04      -56.21     78.01 o
 -10   5  11      584.64      668.59    152.63 o
  -9   5  11      341.96      154.84     96.28 o
  -8   5  11      293.85      384.74    238.67 o
  -7   5  11      107.76      171.29     91.22 o
  -6   5  11     2439.52     2511.47    289.78 o
  -5   5  11        0.00       45.21     53.96 o
  -4   5  11       19.53       46.80     46.84 o
  -3   5  11       66.72      102.39     52.96 o
  -2   5  11     1139.84     1083.93    128.23 o
  -1   5  11        2.58       48.18     47.52 o
   0   5  11      339.21      293.44     89.95 o
   1   5  11       52.52       89.16     53.14 o
   2   5  11     6660.14     6863.51    429.79 o
   3   5  11      183.77      156.42     65.98 o
   4   5  11     4102.02     5084.18    336.80 o
   5   5  11      305.73      228.37    156.43 o
   6   5  11      251.81      268.44    101.56 o
   7   5  11       30.83      -77.00     77.00 o
   8   5  11      715.23      669.12    179.31 o
   9   5  11       38.63      -39.00    110.41 o
 -12   6  11      101.71       68.06    212.47 o
 -11   6  11      152.24      199.00     96.59 o
 -10   6  11      228.33      182.33     64.86 o
  -9   6  11      304.04      349.08     71.86 o
  -8   6  11      369.52      472.25    103.10 o
  -7   6  11       25.38       24.76     55.80 o
  -6   6  11      264.98      169.11     69.94 o
  -5   6  11      292.41      223.51     65.49 o
  -4   6  11      466.34      527.49     95.43 o
  -3   6  11     1414.81     1885.94    163.95 o
  -2   6  11     2971.97     2655.95    356.15 o
  -1   6  11      142.46      229.65     81.22 o
   0   6  11       19.28      -33.78     42.41 o
   1   6  11     1066.74      922.74    107.61 o
   2   6  11      285.31      311.67     55.75 o
   3   6  11     2681.01     2241.42    205.54 o
   4   6  11      989.39      928.83    130.87 o
   5   6  11      127.85       35.35     66.80 o
   6   6  11     2278.94     2123.97    197.24 o
   7   6  11      265.98      121.44    110.33 o
   8   6  11        1.87       17.05    108.81 o
   9   6  11        2.77      147.09    120.95 o
 -12   7  11      186.45       39.37     97.99 o
 -11   7  11        6.97     -145.03    145.03 o
 -10   7  11       56.02       73.92    105.70 o
  -9   7  11      210.57       97.49    148.27 o
  -8   7  11      643.56      616.39    136.85 o
  -7   7  11     3351.64     3056.63    219.10 o
  -6   7  11      558.89      459.41     90.78 o
  -5   7  11       92.20       23.30    102.08 o
  -4   7  11       36.59       78.09     52.76 o
  -3   7  11       46.43       83.35     57.95 o
  -2   7  11        3.26       50.29     54.63 o
  -1   7  11     2947.96     2863.56    232.73 o
   0   7  11     1993.61     1835.69    171.86 o
   1   7  11      694.08      653.52     94.27 o
   2   7  11      226.19      268.24     56.41 o
   3   7  11      645.38      545.70    103.66 o
   4   7  11       64.11      103.72     65.72 o
   5   7  11     3172.44     3665.31    242.07 o
   6   7  11       19.07       25.06     67.91 o
   7   7  11     1090.93     1094.86    188.32 o
   8   7  11       64.08     -107.16    134.38 o
   9   7  11      176.17      209.23    123.09 o
 -11   8  11        7.59      -57.40    118.47 o
 -10   8  11       42.36      -53.67     83.21 o
  -9   8  11      191.20       55.70     77.39 o
  -8   8  11     1575.93     1337.83    160.33 o
  -7   8  11     1331.86      913.88    133.42 o
  -6   8  11      434.59      420.77     90.15 o
  -5   8  11      261.85      125.30     93.68 o
  -4   8  11        4.28        7.48     50.21 o
  -3   8  11      102.69       70.92     70.07 o
  -2   8  11     5066.37     5478.23    239.45 o
  -1   8  11       10.67       47.41     60.78 o
   0   8  11      386.77      424.33    188.83 o
   1   8  11      178.06       69.20     64.60 o
   2   8  11      286.50      166.19     67.85 o
   3   8  11     1403.22     1561.05    254.25 o
   4   8  11      225.17      222.50     75.11 o
   5   8  11       42.07       17.02     59.76 o
   6   8  11     2403.95     3003.57    235.41 o
   7   8  11     1076.68     1317.47    169.76 o
   8   8  11       23.00     -154.53    154.53 o
   9   8  11       36.30      -20.18    146.22 o
 -11   9  11      244.73      240.63    162.12 o
 -10   9  11      375.22      551.98    163.89 o
  -9   9  11      318.48      237.83     88.67 o
  -8   9  11      653.57      682.15    119.04 o
  -7   9  11     1912.34     1822.50    181.94 o
  -6   9  11       16.06      104.81     63.49 o
  -5   9  11       55.67       62.80     69.19 o
  -4   9  11      367.63      389.19     85.93 o
  -3   9  11       61.71      128.09     59.45 o
  -2   9  11     1114.45      964.80    222.19 o
  -1   9  11     2100.46     2154.97    482.56 o
   0   9  11     1843.40     2320.30    221.45 o
   1   9  11     2151.43     1851.04    200.73 o
   2   9  11     1650.13     1877.66    231.37 o
   3   9  11      559.44      605.68    109.88 o
   4   9  11      724.89      754.03    180.20 o
   5   9  11      285.69      208.25     78.87 o
   6   9  11      913.04      914.16    151.61 o
   7   9  11      521.26      557.24    115.67 o
   8   9  11      717.73      695.50    270.55 o
   9   9  11        7.44       -3.72    109.99 o
 -11  10  11      116.62      155.13    114.17 o
 -10  10  11       61.51       26.53     83.66 o
  -9  10  11      256.74      417.52    141.86 o
  -8  10  11        6.20       50.44     66.61 o
  -7  10  11       18.48      -35.58     60.07 o
  -6  10  11      999.40      781.26    121.37 o
  -5  10  11      189.52      103.91     92.84 o
  -4  10  11      425.40      321.50    112.36 o
  -3  10  11      397.68      534.55    175.33 o
  -2  10  11       54.31       44.05     90.94 o
  -1  10  11      691.46      858.22    147.57 o
   0  10  11      435.97      382.86    108.65 o
   1  10  11     1546.71     1447.96    179.98 o
   2  10  11        3.01      -61.36     65.89 o
   3  10  11      594.28      551.40    101.39 o
   4  10  11        7.77        6.11     65.48 o
   5  10  11        0.15      -53.62     63.52 o
   6  10  11      303.41      208.28     94.01 o
   7  10  11      372.05      467.35    116.69 o
   8  10  11        0.88      -28.99     82.35 o
 -10  11  11      308.53      350.85    124.36 o
  -9  11  11      432.25      359.26    124.48 o
  -8  11  11      452.99      448.60    102.85 o
  -7  11  11       78.24       28.17     66.13 o
  -6  11  11        7.37       21.13     59.04 o
  -5  11  11      309.43      272.11     77.49 o
  -4  11  11      135.18      102.89     62.05 o
  -3  11  11     2335.65     2286.97    236.51 o
  -2  11  11      931.57      904.64    151.77 o
  -1  11  11      873.84     1093.01    166.84 o
   0  11  11      433.12      205.02     90.95 o
   1  11  11      528.36      384.37     85.90 o
   2  11  11      216.39      229.63     99.50 o
   3  11  11      191.39      270.44    121.93 o
   4  11  11      161.23      215.40     83.49 o
   5  11  11      492.42      456.38    108.80 o
   6  11  11      346.70      443.61    156.10 o
   7  11  11      319.97      494.87    118.84 o
   8  11  11      417.13      325.13    136.34 o
 -10  12  11        0.25      -27.71     89.63 o
  -9  12  11      306.98      204.57    210.78 o
  -8  12  11      722.40      937.32    178.48 o
  -7  12  11      443.35      481.92    109.65 o
  -6  12  11      400.38      340.98     95.65 o
  -5  12  11        1.09      -23.24     53.55 o
  -4  12  11       33.88       22.04     71.34 o
  -3  12  11      254.51      409.31    112.65 o
  -2  12  11     3413.06     3092.11    266.30 o
  -1  12  11      119.58       24.99     69.49 o
   0  12  11     2402.39     2303.46    226.69 o
   1  12  11      696.65      496.38    129.53 o
   2  12  11        7.21      -34.78     91.37 o
   3  12  11      133.31       33.57     89.06 o
   4  12  11      925.22     1150.93    247.76 o
   5  12  11      247.01      312.74     96.81 o
   6  12  11     1779.84     1680.08    198.58 o
   7  12  11       54.52       72.68     87.51 o
 -10  13  11       53.50      136.16    165.33 o
  -9  13  11      161.82      285.01    121.72 o
  -8  13  11      133.57       24.64    138.55 o
  -7  13  11      555.47      548.07    120.66 o
  -6  13  11      188.38      206.83    145.87 o
  -5  13  11       94.44      113.18     67.76 o
  -4  13  11       47.68       46.67    127.94 o
  -3  13  11       10.65       25.57     78.13 o
  -2  13  11       24.56       65.75     69.88 o
  -1  13  11     2945.87     3144.50    273.10 o
   0  13  11      113.93       42.12     73.93 o
   1  13  11       17.87      -10.09     80.79 o
   2  13  11      281.54      229.30    107.96 o
   3  13  11       38.52       73.71     96.68 o
   4  13  11       60.97      -10.37     90.31 o
   5  13  11     2732.18     3159.28    437.96 o
   6  13  11        3.97      -63.45     76.96 o
   7  13  11       41.32       52.73    100.68 o
  -9  14  11      318.01      294.76    312.23 o
  -8  14  11      102.73      318.32    129.60 o
  -7  14  11        4.49      -10.12     81.56 o
  -6  14  11       96.13      282.10     91.02 o
  -5  14  11      481.59      378.79    124.56 o
  -4  14  11      193.03      156.39    147.69 o
  -3  14  11      661.02      655.29    144.77 o
  -2  14  11      261.63      194.18     99.64 o
  -1  14  11      185.37      316.70    110.08 o
   0  14  11     1949.32     1828.14    249.25 o
   1  14  11      533.56      556.78    146.82 o
   2  14  11       78.73       54.44    118.90 o
   3  14  11      605.35      699.87    173.33 o
   4  14  11       45.89      -48.78    133.55 o
   5  14  11        6.69       11.35     83.50 o
   6  14  11        7.30      109.42     88.44 o
  -8  15  11       80.35       29.25    211.14 o
  -7  15  11      116.40      238.12    115.46 o
  -6  15  11      294.02      326.82    126.88 o
  -5  15  11       53.89      -84.64     84.64 o
  -4  15  11     1215.27     1388.71    209.36 o
  -3  15  11      451.77      229.47    140.75 o
  -2  15  11       97.61      197.34    103.37 o
  -1  15  11      412.05      250.37    115.17 o
   0  15  11       32.54      145.98     96.85 o
   1  15  11        1.60      -98.43     98.43 o
   2  15  11      751.49      979.68    388.05 o
   3  15  11      166.40       75.34    107.37 o
   4  15  11      226.20      410.13    140.75 o
   5  15  11       94.41       91.06    207.86 o
   6  15  11      125.12      207.46    103.52 o
  -7  16  11       48.27        2.59    160.86 o
  -6  16  11      507.28      579.37    149.25 o
  -5  16  11      942.14      943.94    182.28 o
  -4  16  11      160.32      120.26    105.60 o
  -3  16  11      853.64      907.37    221.97 o
  -2  16  11      110.99      178.41    101.09 o
  -1  16  11       39.04       24.44     70.26 o
   0  16  11     1443.47     1564.59    242.06 o
   1  16  11       33.05      182.61    113.50 o
   2  16  11        1.62       80.49     93.20 o
   3  16  11       86.89      107.54    114.55 o
   4  16  11     1171.49      800.13    220.03 o
   5  16  11       22.68     -100.38    132.25 o
  -7  17  11      444.79      608.98    243.49 o
  -6  17  11       81.22       49.73    113.75 o
  -5  17  11     1143.38     1322.64    215.22 o
  -4  17  11       85.34      138.72    103.11 o
  -3  17  11      513.73      454.22    141.93 o
  -2  17  11      409.21      302.77    136.61 o
  -1  17  11      547.08      872.46    187.67 o
   0  17  11      208.91      341.86    134.81 o
   1  17  11      203.27       38.34    103.58 o
   2  17  11        8.70      119.28    107.92 o
   3  17  11      322.38      128.22    126.53 o
   4  17  11      108.69      -91.46     91.46 o
  -5  18  11      276.73      285.68    129.68 o
  -4  18  11       10.49      -17.30     99.92 o
  -3  18  11        6.26      -28.64     97.79 o
  -2  18  11       25.98       53.46     85.59 o
  -1  18  11      783.48      455.32    146.79 o
   0  18  11     1307.14     1375.36    480.47 o
   1  18  11        6.48        7.76    104.36 o
   2  18  11        0.41       92.79    119.21 o
   3  18  11      361.14      108.51    318.96 o
  -3  19  11       44.54      -49.08     84.69 o
  -2  19  11       26.68       33.89    104.06 o
  -1  19  11      116.16       70.87    116.63 o
   0  19  11      296.80      149.45    232.88 o
   1  19  11        3.93       16.68    116.85 o
 -12   0  12      998.19      897.59    193.76 o
 -10   0  12        7.73      -10.96     86.24 o
  -8   0  12       10.95       21.42     71.75 o
  -6   0  12     2265.49     3131.29    227.41 o
  -4   0  12      120.67      161.80    106.67 o
  -2   0  12      255.07      334.97    129.20 o
   0   0  12     3447.17     3218.37    363.62 o
   2   0  12      231.75      162.52     83.30 o
   4   0  12     1976.62     2176.90    228.28 o
   6   0  12       46.54       49.09    110.05 o
   8   0  12       11.34      213.05    189.94 o
 -12   1  12       59.44      277.54    112.77 o
 -11   1  12       78.35      156.27     72.84 o
 -10   1  12      184.12      248.84     80.55 o
  -9   1  12        2.06       28.86     49.24 o
  -8   1  12        0.30      -28.31     39.11 o
  -7   1  12       36.30       71.00     40.45 o
  -6   1  12       35.44       66.18     44.94 o
  -5   1  12       15.20        2.66     47.66 o
  -4   1  12     2553.56     3595.03    219.40 o
  -3   1  12      623.98      699.20    197.93 o
  -2   1  12       98.48        4.89     59.29 o
  -1   1  12     3401.12     4614.65   1103.81 o
   0   1  12      819.27      572.07    124.00 o
   1   1  12     2087.94     1792.40    158.17 o
   2   1  12     1818.24     1915.07    142.08 o
   3   1  12      487.12      448.82    138.55 o
   4   1  12      277.49      734.49    301.78 o
   5   1  12     1296.81     1328.37    210.18 o
   6   1  12       48.69      246.12    107.89 o
   7   1  12      118.96      159.59    112.70 o
   8   1  12      791.63      836.62    203.64 o
   9   1  12      276.31      381.81    164.87 o
 -12   2  12      302.46      192.34    101.42 o
 -11   2  12     1100.40     1245.87    146.78 o
 -10   2  12       98.54       36.83     62.77 o
  -9   2  12       64.83      187.09     60.62 o
  -8   2  12       59.83       29.61     47.97 o
  -7   2  12       25.53        8.73     42.98 o
  -6   2  12      143.03      174.78     59.68 o
  -5   2  12     5265.30     6668.18    240.62 o
  -4   2  12     1565.92     1673.72    252.88 o
  -3   2  12        5.37      -24.49     49.65 o
  -2   2  12      287.58      244.03     98.14 o
  -1   2  12      983.29     1333.67    180.70 o
   0   2  12      785.13      480.51    113.88 o
   1   2  12     5908.19     6077.55    315.87 o
   2   2  12      108.43      116.03     57.93 o
   3   2  12      333.04      338.31     65.55 o
   4   2  12       48.12      245.30    185.98 o
   5   2  12      209.74      219.20     78.73 o
   6   2  12      254.38      381.31    128.94 o
   7   2  12     1631.36     2014.03    275.49 o
   8   2  12       10.62       25.99    163.20 o
   9   2  12      580.85      469.24    176.52 o
 -12   3  12      100.18       57.35     92.44 o
 -11   3  12        1.81       86.69     69.17 o
 -10   3  12      322.22      376.09     80.81 o
  -9   3  12        5.06       15.67     47.47 o
  -8   3  12       38.39       50.42     52.33 o
  -7   3  12      296.98      437.21    121.80 o
  -6   3  12      718.57      791.55    101.49 o
  -5   3  12      402.79      399.15     76.97 o
  -4   3  12     2929.13     3336.31    188.99 o
  -3   3  12     2189.20     2542.73    192.53 o
  -2   3  12       14.33      -31.06     43.51 o
  -1   3  12        2.24      117.18     67.31 o
   0   3  12       55.74      209.23     94.83 o
   1   3  12      333.43      292.72     85.58 o
   2   3  12     9053.51     9322.48    536.08 o
   3   3  12        1.47        1.59     49.71 o
   4   3  12     1428.63     1505.51    209.95 o
   5   3  12      276.59      332.68     89.67 o
   6   3  12     1082.96      981.73    232.52 o
   7   3  12       18.33     -143.59    143.59 o
   8   3  12      653.99      960.40    211.12 o
   9   3  12       93.12       16.96    113.15 o
 -12   4  12      268.75      191.85     91.08 o
 -11   4  12      351.01      413.47     97.78 o
 -10   4  12       16.19      -41.18     57.23 o
  -9   4  12      137.82      167.99     78.91 o
  -8   4  12      920.90      777.56    102.84 o
  -7   4  12        4.45       73.66     65.26 o
  -6   4  12       39.27       11.82     57.80 o
  -5   4  12      275.80      274.12     66.82 o
  -4   4  12     2053.13     2035.53    152.36 o
  -3   4  12      633.02      530.29     83.18 o
  -2   4  12      132.95      187.39     67.12 o
  -1   4  12      798.59      769.15    110.92 o
   0   4  12        4.19      -43.36     43.36 o
   1   4  12      366.79      203.47    114.08 o
   2   4  12       47.08       17.97     62.77 o
   3   4  12      415.46      219.86     96.42 o
   4   4  12     2575.98     2837.05    222.42 o
   5   4  12      458.57      457.88    101.87 o
   6   4  12     1854.73     1511.91    231.10 o
   7   4  12      250.69      111.92    166.51 o
   8   4  12        0.45     -104.03    104.03 o
   9   4  12       24.98      273.18    151.23 o
 -12   5  12       71.72      -17.89     90.31 o
 -11   5  12       59.67       51.36     98.49 o
 -10   5  12        6.51       12.73     57.18 o
  -9   5  12      148.21      193.99     75.22 o
  -8   5  12       14.41       28.96     78.68 o
  -7   5  12      936.47      845.73    127.93 o
  -6   5  12     1140.71     1060.87    144.92 o
  -5   5  12      679.59      796.83    163.25 o
  -4   5  12      236.08      130.65     58.08 o
  -3   5  12       40.42       61.38     50.56 o
  -2   5  12       38.58       43.47     59.22 o
  -1   5  12      166.18      235.38     87.50 o
   0   5  12     1173.56      922.80    180.91 o
   1   5  12       16.31        4.37     46.45 o
   2   5  12      305.25      255.15     72.51 o
   3   5  12     2369.49     2940.29    212.33 o
   4   5  12       97.29      115.40     70.87 o
   5   5  12      521.72      409.88    116.04 o
   6   5  12       37.24       22.94     67.86 o
   7   5  12       83.49       -9.33     99.02 o
   8   5  12        0.67     -102.47    102.47 o
   9   5  12      444.41      207.25    172.67 o
 -11   6  12       35.86       30.79    126.21 o
 -10   6  12      274.35      141.96     85.22 o
  -9   6  12      798.67      867.04    112.78 o
  -8   6  12     1423.94     1307.85    162.24 o
  -7   6  12       51.58       35.04     64.29 o
  -6   6  12     2180.67     2208.38    235.68 o
  -5   6  12      193.37      263.35     76.22 o
  -4   6  12     1213.99     1170.46    140.73 o
  -3   6  12      483.65      441.06     76.24 o
  -2   6  12     1180.38     1065.27    112.19 o
  -1   6  12     1799.99     1680.38    157.83 o
   0   6  12      278.36      267.38     70.95 o
   1   6  12        4.11       16.21     50.28 o
   2   6  12      558.12      516.94     89.46 o
   3   6  12     3432.98     3627.16    373.37 o
   4   6  12     2033.55     2188.53    203.12 o
   5   6  12     1078.44     1178.65    153.40 o
   6   6  12     2092.83     2366.44    259.77 o
   7   6  12      718.49      798.90    184.22 o
   8   6  12        0.25      -97.88     97.88 o
 -11   7  12      130.71       93.29    141.54 o
 -10   7  12      307.86      455.92    140.40 o
  -9   7  12      489.05      476.26    211.50 o
  -8   7  12      467.05      298.25     93.47 o
  -7   7  12      302.76      336.75     94.89 o
  -6   7  12      315.87      269.74     83.96 o
  -5   7  12       37.52       16.01     55.50 o
  -4   7  12       36.78       88.66     58.64 o
  -3   7  12      560.70      502.36     98.37 o
  -2   7  12     1789.37     1603.99    234.42 o
  -1   7  12      388.70      427.05     86.50 o
   0   7  12      703.90      780.73    108.10 o
   1   7  12      145.08      145.65     59.54 o
   2   7  12      309.52      244.30     65.50 o
   3   7  12     1586.08     1847.76    228.55 o
   4   7  12      207.03      153.85     99.03 o
   5   7  12       43.95       60.35     71.00 o
   6   7  12      930.11      731.98    151.99 o
   7   7  12        4.24      147.26    160.36 o
   8   7  12     1151.35     1235.91    272.32 o
 -11   8  12      334.89      215.83    211.72 o
 -10   8  12      315.35      218.35    104.66 o
  -9   8  12      280.39      319.72     91.97 o
  -8   8  12      162.87       83.23     67.92 o
  -7   8  12        5.70       88.88     63.98 o
  -6   8  12        1.43       12.76     79.03 o
  -5   8  12      105.21       49.85     67.02 o
  -4   8  12      413.18      395.83    143.82 o
  -3   8  12      656.19      288.85    113.15 o
  -2   8  12      462.22      573.57    168.42 o
  -1   8  12       59.21       85.81     75.36 o
   0   8  12       18.09       23.31     63.31 o
   1   8  12       49.54      -57.46     57.49 o
   2   8  12      159.41       80.15     79.83 o
   3   8  12     1694.91     1816.98    327.45 o
   4   8  12       14.42      -46.33     59.59 o
   5   8  12      175.27      115.08     78.01 o
   6   8  12        0.51       79.56     79.04 o
   7   8  12      828.04      908.83    175.66 o
   8   8  12       12.15      -33.16    124.82 o
 -11   9  12        4.97       40.20     94.71 o
 -10   9  12        6.63       14.59     92.80 o
  -9   9  12       63.19      119.01     99.51 o
  -8   9  12      690.11      780.51    126.04 o
  -7   9  12      527.52      613.25    110.83 o
  -6   9  12       12.11      108.29     63.71 o
  -5   9  12      392.47      490.72    101.77 o
  -4   9  12        5.25       77.54     60.60 o
  -3   9  12      931.08      872.23    153.42 o
  -2   9  12     1909.03     1911.24    270.23 o
  -1   9  12     3069.26     3689.17    286.41 o
   0   9  12       98.14      240.53     94.76 o
   1   9  12        1.26      -74.47     87.95 o
   2   9  12       58.44      128.09    120.74 o
   3   9  12      247.11      273.94    150.32 o
   4   9  12        3.76      152.07     96.01 o
   5   9  12     1178.33     1113.22    215.24 o
   6   9  12      294.54      253.25    107.04 o
   7   9  12       56.38      145.94    129.81 o
   8   9  12      238.55       64.56    189.87 o
 -10  10  12       10.69      123.08    107.78 o
  -9  10  12        1.57      -71.85     77.50 o
  -8  10  12     1882.23     2015.50    201.67 o
  -7  10  12      256.99      345.66     92.95 o
  -6  10  12        4.10       -5.53     53.09 o
  -5  10  12      298.09      194.51     79.79 o
  -4  10  12        4.03      -46.37     46.37 o
  -3  10  12       17.21        5.28     68.58 o
  -2  10  12     4632.69     4920.98    381.11 o
  -1  10  12      256.93      232.79    106.42 o
   0  10  12      221.62       89.47     78.25 o
   1  10  12      543.04      405.25    191.31 o
   2  10  12      112.85       67.45    134.88 o
   3  10  12        0.24       14.24    135.39 o
   4  10  12     1176.49     1398.08    338.68 o
   5  10  12      117.52      171.97     86.87 o
   6  10  12      710.35      698.77    135.43 o
   7  10  12       28.94       74.30    114.40 o
 -10  11  12        6.62       16.03     92.90 o
  -9  11  12      559.09      611.23    157.22 o
  -8  11  12      107.16       21.04     78.01 o
  -7  11  12       56.27      -36.87     64.29 o
  -6  11  12       32.80       88.28     66.75 o
  -5  11  12        0.97      -50.85     50.85 o
  -4  11  12      105.83       89.36    174.47 o
  -3  11  12      282.65      136.25    124.41 o
  -2  11  12      436.06      318.37    110.45 o
  -1  11  12     2349.30     2263.22    240.14 o
   0  11  12        9.31       84.08     76.38 o
   1  11  12      391.56      176.49    100.25 o
   2  11  12       51.51       45.92    208.40 o
   3  11  12        0.98       59.17     89.57 o
   4  11  12      813.19      800.53    173.81 o
   5  11  12     1388.64     1346.06    365.67 o
   6  11  12      101.89       78.58     86.41 o
   7  11  12        8.88     -114.13    114.13 o
  -9  12  12      687.09      519.91    243.24 o
  -8  12  12      285.24      267.50    106.58 o
  -7  12  12      242.11      247.79     92.51 o
  -6  12  12      197.34      -67.38     91.73 o
  -5  12  12      119.34      280.33    177.35 o
  -4  12  12       91.44      172.65     98.51 o
  -3  12  12      827.01      924.05    160.14 o
  -2  12  12      127.01      -69.15     69.15 o
  -1  12  12      487.73      524.22    127.75 o
   0  12  12      320.11      216.70     91.66 o
   1  12  12      862.93      790.95    188.83 o
   2  12  12      331.35       74.68     90.77 o
   3  12  12      463.33      437.41    130.30 o
   4  12  12       56.08       70.62    150.00 o
   5  12  12       46.42        9.07     89.52 o
   6  12  12        1.14        5.31     84.32 o
  -9  13  12      532.11      118.55     93.21 o
  -8  13  12       19.01        0.34     87.67 o
  -7  13  12        1.27       23.48     74.36 o
  -6  13  12      556.14      526.24    110.54 o
  -5  13  12       27.96      105.62     85.63 o
  -4  13  12      227.51      463.19    128.62 o
  -3  13  12      216.25      281.40    108.83 o
  -2  13  12      111.08       55.00    120.05 o
  -1  13  12      723.53      801.62    169.14 o
   0  13  12      931.91      931.65    258.75 o
   1  13  12      824.81     1072.00    199.36 o
   2  13  12      291.15      243.92    176.09 o
   3  13  12      136.42       75.24     99.34 o
   4  13  12      181.95      195.13    115.25 o
   5  13  12        1.00       -0.43     98.83 o
   6  13  12       14.02       26.09    108.73 o
  -8  14  12       28.03      -22.19     90.74 o
  -7  14  12      652.83      433.21    195.94 o
  -6  14  12      193.06      353.46    125.63 o
  -5  14  12      265.25      371.19    134.71 o
  -4  14  12       15.21       87.83    128.15 o
  -3  14  12     1150.27     1336.20    236.37 o
  -2  14  12      183.78      266.35    111.84 o
  -1  14  12      440.20      439.64    125.83 o
   0  14  12      716.67      702.25    165.21 o
   1  14  12       13.19      -87.13     87.13 o
   2  14  12      547.10      462.58    381.36 o
   3  14  12      532.82      353.92    123.50 o
   4  14  12      887.36      811.16    306.18 o
   5  14  12       20.43       66.64    105.63 o
  -7  15  12      178.74      243.25    133.77 o
  -6  15  12      515.30      310.84    137.65 o
  -5  15  12        5.87       66.81     99.54 o
  -4  15  12       11.84      -60.39     83.58 o
  -3  15  12      457.31      271.70    120.25 o
  -2  15  12      323.04      253.97    122.58 o
  -1  15  12      590.96      706.66    158.17 o
   0  15  12      427.80      170.26    229.39 o
   1  15  12      516.07      867.58    189.53 o
   2  15  12        0.33      -81.93    101.84 o
   3  15  12       25.13       50.39     96.99 o
   4  15  12      736.52      508.57    253.46 o
  -6  16  12       38.62       35.86    105.65 o
  -5  16  12       53.97       35.15    106.12 o
  -4  16  12        0.74      -92.06     92.06 o
  -3  16  12       20.46       34.61     93.69 o
  -2  16  12       36.03      -15.79     96.95 o
  -1  16  12       94.53      109.48    113.61 o
   0  16  12      948.46     1052.47    216.33 o
   1  16  12      118.95      296.30    135.97 o
   2  16  12      162.59      197.60    113.88 o
   3  16  12        1.35       -5.61     88.91 o
  -5  17  12       49.68      -84.85     95.18 o
  -4  17  12      366.44      358.78    190.12 o
  -3  17  12       15.39       26.21    108.76 o
  -2  17  12        6.09      -11.71    108.25 o
  -1  17  12        4.81      -61.97    102.67 o
   0  17  12       33.70      -10.20    108.75 o
   1  17  12        1.85      -91.76     91.76 o
   2  17  12       15.50      -69.59    211.39 o
  -3  18  12       47.10       88.26    245.00 o
  -2  18  12       10.11       58.45    109.69 o
  -1  18  12       11.82        7.22    105.82 o
   0  18  12       92.31      -16.77    104.51 o
 -11   0  13     2036.56     2444.06    294.04 o
  -9   0  13        3.23      -16.49     84.10 o
  -7   0  13       45.90       36.90     66.45 o
  -5   0  13     4346.65     6002.19    930.28 o
  -3   0  13      398.31      233.70    138.84 o
  -1   0  13      582.32      444.95    153.60 o
   1   0  13      910.01      860.68    207.86 o
   3   0  13       52.56      166.27     87.06 o
   5   0  13      682.25      511.17    191.96 o
   7   0  13      800.33      577.67    242.84 o
 -11   1  13        4.99      214.64    131.91 o
 -10   1  13      131.20      163.45     72.91 o
  -9   1  13       44.34       83.14     56.49 o
  -8   1  13        1.29        1.69     43.62 o
  -7   1  13      361.80      303.57     74.66 o
  -6   1  13       29.38        0.60     43.15 o
  -5   1  13      283.83      335.36     81.93 o
  -4   1  13      429.10      653.56    110.08 o
  -3   1  13        1.13        3.17     61.45 o
  -2   1  13       16.47       -3.81     57.00 o
  -1   1  13      161.51       94.13    115.27 o
   0   1  13       25.10       18.13     57.63 o
   1   1  13      100.93       67.32     77.78 o
   2   1  13      123.54       86.02     63.73 o
   3   1  13      334.15      302.39     69.19 o
   4   1  13       22.73       18.18     67.14 o
   5   1  13      314.19      417.19    136.51 o
   6   1  13      259.92      286.73    196.78 o
   7   1  13      149.97      116.34    129.24 o
   8   1  13      410.00      631.44    188.04 o
 -11   2  13       96.17       84.40     67.57 o
 -10   2  13        6.75      -56.14     56.14 o
  -9   2  13      198.19      143.20     59.98 o
  -8   2  13       52.85      135.27     62.34 o
  -7   2  13       26.29      120.42     52.67 o
  -6   2  13      141.73      147.61     75.19 o
  -5   2  13      111.53      129.03     78.55 o
  -4   2  13      121.22      191.99     71.88 o
  -3   2  13      374.08      255.31     75.14 o
  -2   2  13     1966.49     1351.19    484.50 o
  -1   2  13      523.00      499.60    123.69 o
   0   2  13      361.36      336.54    104.69 o
   1   2  13      162.05      266.17    147.80 o
   2   2  13      147.19       53.87     91.19 o
   3   2  13      120.95      291.63     71.68 o
   4   2  13       99.29      258.44     83.87 o
   5   2  13      171.78      246.47    113.37 o
   6   2  13      576.70      903.36    195.31 o
   7   2  13      437.19      433.05    215.06 o
   8   2  13       19.89       79.40    123.83 o
 -11   3  13      107.60       20.22     96.00 o
 -10   3  13      184.08      166.63     67.51 o
  -9   3  13      133.16      176.04     74.73 o
  -8   3  13      112.32      198.50     65.22 o
  -7   3  13     1626.27     1690.37    215.81 o
  -6   3  13      298.55      313.25     77.66 o
  -5   3  13       19.47      -23.81     45.48 o
  -4   3  13       10.62       32.00     56.78 o
  -3   3  13      155.99       84.56     58.77 o
  -2   3  13      145.48      106.82    100.89 o
  -1   3  13      105.28       -1.73     78.81 o
   0   3  13     1507.49     1690.19    208.35 o
   1   3  13      465.36      386.17    109.08 o
   2   3  13      160.46       22.45     96.16 o
   3   3  13     1053.14     1165.57    217.27 o
   4   3  13      448.57      366.09    136.10 o
   5   3  13       90.34       81.14     75.83 o
   6   3  13       39.39      -16.40     96.69 o
   7   3  13      241.51      339.70    133.93 o
   8   3  13      192.52      437.58    158.45 o
 -11   4  13        3.32       27.56     84.57 o
 -10   4  13      294.73      210.69     73.53 o
  -9   4  13       46.76       55.66     60.77 o
  -8   4  13       64.10       79.79     58.35 o
  -7   4  13      278.51      258.71     86.91 o
  -6   4  13      368.63      377.51     98.27 o
  -5   4  13       17.00       -7.54     51.09 o
  -4   4  13      692.24      592.52    133.28 o
  -3   4  13     1590.61     1782.05    301.84 o
  -2   4  13       75.55       68.02     63.66 o
  -1   4  13     1023.67      846.78    166.01 o
   0   4  13      381.40      513.49     93.93 o
   1   4  13       16.89      136.25    105.37 o
   2   4  13       40.90       57.13     64.52 o
   3   4  13     2581.10     2613.38    270.27 o
   4   4  13       22.67       49.20     60.89 o
   5   4  13        4.36      -63.20     63.20 o
   6   4  13      999.70     1462.25    228.39 o
   7   4  13      474.77      686.84    172.45 o
   8   4  13       41.50      105.74    131.01 o
 -11   5  13       62.84      -64.11     96.05 o
 -10   5  13      543.56      486.06     96.43 o
  -9   5  13       11.71       17.37     66.17 o
  -8   5  13       23.44      156.92     99.12 o
  -7   5  13        5.67      -21.42     62.14 o
  -6   5  13      671.64      635.74    131.12 o
  -5   5  13      217.82      174.14     73.60 o
  -4   5  13      272.91      340.33    121.85 o
  -3   5  13     1002.32      881.16    125.69 o
  -2   5  13      678.59      638.21    107.38 o
  -1   5  13        5.36      -18.04     52.24 o
   0   5  13       92.76      138.00     63.94 o
   1   5  13       58.60        9.36     63.96 o
   2   5  13       65.44      112.01     59.48 o
   3   5  13      387.07      361.17    112.13 o
   4   5  13      386.09      383.99    154.53 o
   5   5  13      476.01      649.38    117.61 o
   6   5  13       23.46       16.23     95.91 o
   7   5  13       48.74      162.31    128.34 o
   8   5  13      353.04      474.67    287.22 o
 -11   6  13       28.82      -10.21     95.62 o
 -10   6  13        0.85      -41.67     57.79 o
  -9   6  13      231.84      248.81     75.22 o
  -8   6  13      615.04      855.54    140.71 o
  -7   6  13       11.10      -16.56     59.67 o
  -6   6  13       59.08       97.88     73.45 o
  -5   6  13        4.05      -12.58     59.23 o
  -4   6  13        2.50      -13.80     52.06 o
  -3   6  13       10.18       19.16     79.59 o
  -2   6  13       23.65      -22.90     49.93 o
  -1   6  13     2460.26     2106.03    180.76 o
   0   6  13      543.86      440.34    105.88 o
   1   6  13        7.89      -45.07     45.07 o
   2   6  13      314.18      267.33     79.63 o
   3   6  13     2745.46     2978.28    464.06 o
   4   6  13      142.22      239.54    105.99 o
   5   6  13      727.42      637.36    206.28 o
   6   6  13       13.15        6.11     71.55 o
   7   6  13      215.08      170.60    123.14 o
   8   6  13       69.11      -58.62    103.88 o
 -10   7  13       61.58       93.67     68.77 o
  -9   7  13      544.67      547.09    156.74 o
  -8   7  13       69.68      148.60     78.22 o
  -7   7  13      546.29      694.03    146.41 o
  -6   7  13      173.21       94.28     73.84 o
  -5   7  13       37.31      -59.27     59.27 o
  -4   7  13       23.10      -30.56     58.95 o
  -3   7  13       21.01       91.43     81.81 o
  -2   7  13      380.01      424.30    112.18 o
  -1   7  13       76.33      113.89     68.98 o
   0   7  13       23.89       20.98     54.13 o
   1   7  13      104.75      179.10     65.39 o
   2   7  13       76.00      174.61    112.07 o
   3   7  13      202.97       61.77     84.55 o
   4   7  13      158.53      218.48    103.87 o
   5   7  13      797.61     1101.64    184.73 o
   6   7  13      159.70      207.94    161.76 o
   7   7  13      144.12      318.91    132.86 o
 -10   8  13       55.64       73.65     84.70 o
  -9   8  13      403.95      316.31    102.65 o
  -8   8  13      410.72      377.91    102.90 o
  -7   8  13     1123.43     1225.28    162.19 o
  -6   8  13       20.91      -10.22     61.19 o
  -5   8  13        4.01       34.07     61.35 o
  -4   8  13      453.71      450.97     98.30 o
  -3   8  13        4.86       30.94     83.16 o
  -2   8  13     1113.94     1247.81    282.93 o
  -1   8  13     1407.05     1525.69    199.23 o
   0   8  13       30.73       72.10     76.81 o
   1   8  13      195.76      142.13     82.35 o
   2   8  13      267.51      286.81    120.27 o
   3   8  13      238.07      301.82    114.83 o
   4   8  13      477.25      655.98    154.42 o
   5   8  13      324.27      232.80    119.56 o
   6   8  13      221.03      337.64    131.74 o
   7   8  13       36.05      109.26    194.62 o
 -10   9  13      447.06      286.65    223.12 o
  -9   9  13      291.74      377.49    104.83 o
  -8   9  13      451.68      491.30    108.65 o
  -7   9  13       27.62       12.47     64.24 o
  -6   9  13       87.40      101.47     72.36 o
  -5   9  13        2.71       -1.25     58.82 o
  -4   9  13      122.96      212.58     95.86 o
  -3   9  13      429.51      367.72    117.88 o
  -2   9  13      892.14     1112.09    209.09 o
  -1   9  13     1064.05      950.78    164.36 o
   0   9  13      153.13      219.07     94.38 o
   1   9  13       95.09      -38.30     71.76 o
   2   9  13      146.53      223.85    106.51 o
   3   9  13       15.43      -29.99     75.95 o
   4   9  13      932.67      897.13    174.31 o
   5   9  13      557.25      719.56    258.25 o
   6   9  13      286.02      328.29    109.35 o
   7   9  13        0.82       39.13    105.81 o
  -9  10  13      144.66      105.05     87.35 o
  -8  10  13       16.81      -66.96     73.73 o
  -7  10  13       40.52       32.52     72.25 o
  -6  10  13      404.43      509.05    130.77 o
  -5  10  13        6.21       -8.01     59.80 o
  -4  10  13       45.20      -11.23     83.76 o
  -3  10  13      860.11      633.08    253.75 o
  -2  10  13        9.98       -8.31     75.92 o
  -1  10  13      134.70       76.75     83.31 o
   0  10  13      492.67      373.71    122.72 o
   1  10  13      164.28       82.92    109.62 o
   2  10  13      718.19      699.24    163.05 o
   3  10  13       71.24      183.92    111.19 o
   4  10  13        1.80       39.92     90.08 o
   5  10  13        1.15      -58.12     88.89 o
   6  10  13        5.73      -91.58     91.58 o
  -9  11  13      311.62       90.58     88.70 o
  -8  11  13      121.99      253.33     97.73 o
  -7  11  13       14.88       40.94     76.85 o
  -6  11  13        5.76       59.38     70.72 o
  -5  11  13       48.08       85.40     91.38 o
  -4  11  13       20.57      104.89     77.51 o
  -3  11  13       34.06      -70.00     70.00 o
  -2  11  13      598.79      363.15    127.43 o
  -1  11  13      421.67      329.91    208.87 o
   0  11  13       14.89       38.36     75.12 o
   1  11  13       68.35      116.16     97.26 o
   2  11  13       64.30       93.14     96.58 o
   3  11  13      219.52      306.26    281.14 o
   4  11  13       24.41      141.21    114.65 o
   5  11  13      145.57      207.58    273.07 o
   6  11  13       11.08       62.99    145.93 o
  -8  12  13     1064.00     1218.42    167.63 o
  -7  12  13      378.10      255.22     95.56 o
  -6  12  13        5.73      -57.51     89.05 o
  -5  12  13       85.35       12.05     86.21 o
  -4  12  13       12.40      -21.18     89.34 o
  -3  12  13        1.25      -27.48     72.80 o
  -2  12  13      665.30      511.95    128.37 o
  -1  12  13      220.99      188.02     99.31 o
   0  12  13      248.39       70.68    120.05 o
   1  12  13      319.60      210.60    197.54 o
   2  12  13      363.93      586.86    157.54 o
   3  12  13      115.36       98.29    105.02 o
   4  12  13      313.19      385.33    237.91 o
   5  12  13       59.85        9.69    104.93 o
  -8  13  13       96.77      200.66     92.03 o
  -7  13  13      312.33      468.92    114.71 o
  -6  13  13      234.75      287.24    126.65 o
  -5  13  13        7.46       59.28     92.37 o
  -4  13  13       82.62       30.07     99.21 o
  -3  13  13      319.19      329.83    117.76 o
  -2  13  13        6.59      164.74     98.34 o
  -1  13  13       91.38       72.98     94.90 o
   0  13  13        0.41       86.30    120.20 o
   1  13  13      254.38      250.85    130.89 o
   2  13  13       78.46      106.82    105.76 o
   3  13  13       83.54       42.86     84.00 o
   4  13  13      113.42      230.83    130.35 o
   5  13  13      606.23      630.08    229.96 o
  -7  14  13      213.23      259.77    133.06 o
  -6  14  13      165.81      219.70    122.90 o
  -5  14  13      345.10      309.85    121.88 o
  -4  14  13      288.80      296.01    124.82 o
  -3  14  13       50.43       88.20     95.92 o
  -2  14  13       73.39      100.91     95.68 o
  -1  14  13       61.40      138.16     98.24 o
   0  14  13       65.28       68.50     93.56 o
   1  14  13      303.06      314.61    149.71 o
   2  14  13      641.90      575.69    169.83 o
   3  14  13      167.49      102.19    108.45 o
   4  14  13      154.98      110.27    153.09 o
  -6  15  13       63.41       42.98    146.11 o
  -5  15  13       21.36       94.51    159.28 o
  -4  15  13      217.41      194.09    124.04 o
  -3  15  13       26.54      212.28    114.13 o
  -2  15  13       39.10       71.46    102.13 o
  -1  15  13        9.10     -118.40    118.40 o
   0  15  13       79.44      269.14    125.65 o
   1  15  13        3.71       31.97    105.87 o
   2  15  13       56.40      170.83    174.79 o
   3  15  13      730.21      305.22    439.30 o
  -5  16  13      216.85      216.33    126.69 o
  -4  16  13      111.90      368.21    130.58 o
  -3  16  13       42.08       30.09    193.36 o
  -2  16  13      359.83      295.49    137.35 o
  -1  16  13        3.47     -123.11    141.04 o
   0  16  13       51.20     -105.27    105.27 o
   1  16  13      503.25      908.15    213.67 o
  -2  17  13        2.30      -41.25    100.09 o
  -1  17  13       45.49       80.07    126.57 o
 -10   0  14       21.93       31.64     95.58 o
  -8   0  14     1170.08     1182.79    247.97 o
  -6   0  14     1168.33     1614.53    349.48 o
  -4   0  14       21.21      -65.64     76.94 o
  -2   0  14     2499.55     2289.60    355.85 o
   0   0  14      517.49      285.96    138.55 o
   2   0  14        0.51      249.25    127.83 o
   4   0  14     1333.08     1123.10    267.32 o
   6   0  14      468.83      725.87    260.91 o
 -11   1  14      159.52      127.05     74.06 o
 -10   1  14      293.12      338.07    120.49 o
  -9   1  14       13.90       46.59     56.65 o
  -8   1  14       15.34      138.40     68.90 o
  -7   1  14     1503.62     1696.00    141.51 o
  -6   1  14      341.82      256.65     79.19 o
  -5   1  14       10.61       34.30    119.47 o
  -4   1  14      131.67      287.45    100.22 o
  -3   1  14     2680.48     3051.36    290.09 o
  -2   1  14      215.07      109.72    122.79 o
  -1   1  14      894.42      910.58    157.86 o
   0   1  14     1236.92     1200.90    323.17 o
   1   1  14      676.38      770.13    147.84 o
   2   1  14      335.76      352.44    101.49 o
   3   1  14       12.21       73.51     87.11 o
   4   1  14       71.08      270.82    115.12 o
   5   1  14       26.84      -73.11    159.93 o
   6   1  14      158.59      226.56    131.84 o
   7   1  14        1.59      -47.05    121.38 o
 -10   2  14       23.04       31.10     68.85 o
  -9   2  14      263.70      233.63     75.75 o
  -8   2  14      150.05      119.11     65.14 o
  -7   2  14       82.86       62.57     56.76 o
  -6   2  14      305.16      201.11     86.78 o
  -5   2  14     3804.46     5320.44    418.53 o
  -4   2  14     2098.38     2591.48    213.92 o
  -3   2  14      395.94      272.38     78.54 o
  -2   2  14       55.99       92.13    123.87 o
  -1   2  14       80.87       15.06    110.37 o
   0   2  14     1526.49     1904.21    227.46 o
   1   2  14     2220.71     2714.83    267.60 o
   2   2  14      138.99      164.57    115.66 o
   3   2  14       54.90       44.18     64.64 o
   4   2  14      156.00      228.53    106.89 o
   5   2  14      105.45      104.38    101.20 o
   6   2  14      334.17      528.45    159.45 o
   7   2  14      250.02      284.20    151.47 o
 -10   3  14      733.33      730.51    112.41 o
  -9   3  14      163.33      336.19     85.07 o
  -8   3  14      620.36      693.07    109.12 o
  -7   3  14     1229.37     1019.47    126.93 o
  -6   3  14     2702.96     2735.81    200.11 o
  -5   3  14     1618.71     1610.87    175.16 o
  -4   3  14     2372.51     2934.31    229.14 o
  -3   3  14        6.57      -51.75     59.35 o
  -2   3  14      443.04      463.28    100.32 o
  -1   3  14        1.67       21.81     93.71 o
   0   3  14      543.62      522.10    131.02 o
   1   3  14       19.87       -2.50     68.41 o
   2   3  14      379.25      421.52    114.14 o
   3   3  14       34.65       67.13     80.34 o
   4   3  14      299.46      230.14    102.84 o
   5   3  14      247.43      212.13    121.93 o
   6   3  14       41.61        1.91    129.66 o
   7   3  14      184.28      199.86    141.47 o
 -10   4  14       35.13        1.25     65.04 o
  -9   4  14      474.26      433.08     94.17 o
  -8   4  14     1908.68     1925.37    223.18 o
  -7   4  14      102.11       35.45    121.70 o
  -6   4  14     3303.76     3203.40    247.56 o
  -5   4  14      361.25      472.63     92.26 o
  -4   4  14       31.21       -8.71     64.19 o
  -3   4  14      176.93       86.54     67.38 o
  -2   4  14       46.43       55.00     71.78 o
  -1   4  14      167.89       44.42     97.44 o
   0   4  14      184.80      162.69     72.82 o
   1   4  14      102.94      159.70     68.95 o
   2   4  14      220.71      358.15    158.92 o
   3   4  14      513.82      719.52    148.65 o
   4   4  14      376.21      355.09    121.49 o
   5   4  14      400.14      254.19    174.76 o
   6   4  14       52.24       62.69    113.57 o
   7   4  14      175.37      282.19    142.48 o
 -10   5  14       19.84       65.66    111.89 o
  -9   5  14     1286.56     1030.84    125.67 o
  -8   5  14       41.58      105.56     70.22 o
  -7   5  14     2610.00     2616.04    238.44 o
  -6   5  14       51.53      125.60     78.43 o
  -5   5  14      173.61      164.12    100.22 o
  -4   5  14        0.01       10.70     50.79 o
  -3   5  14      608.18      791.34    131.41 o
  -2   5  14        4.06       11.03     56.80 o
  -1   5  14       44.92      113.62     67.88 o
   0   5  14       81.15       -5.20     56.99 o
   1   5  14        1.07      -40.36     54.70 o
   2   5  14        0.22        8.17     61.85 o
   3   5  14      863.67      968.41    174.09 o
   4   5  14      156.04      294.09    163.46 o
   5   5  14      663.13      349.26    178.89 o
   6   5  14      144.80      254.18    128.82 o
   7   5  14      294.94      235.76    330.58 o
 -10   6  14       26.81      -12.87     62.15 o
  -9   6  14      760.31      527.62     99.32 o
  -8   6  14     1576.53     1566.58    189.48 o
  -7   6  14      254.59       53.11     79.76 o
  -6   6  14     1349.03     1547.42    182.69 o
  -5   6  14        2.60       78.90     66.54 o
  -4   6  14        8.28      -59.07     63.44 o
  -3   6  14     1238.38     1306.72    157.57 o
  -2   6  14      636.90      486.60    108.60 o
  -1   6  14      310.26      580.77    204.29 o
   0   6  14      118.88      115.99    118.63 o
   1   6  14       39.89      142.51    133.53 o
   2   6  14       16.09       78.60    101.41 o
   3   6  14       47.61      -47.53     81.18 o
   4   6  14     1357.70     1028.38    239.10 o
   5   6  14       12.86      158.63    117.46 o
   6   6  14      238.23      306.11    187.57 o
 -10   7  14     1469.77      887.82    270.08 o
  -9   7  14      122.70      100.42     63.42 o
  -8   7  14      332.61      378.10    108.93 o
  -7   7  14      593.42      534.94    116.10 o
  -6   7  14      369.84      274.08    129.63 o
  -5   7  14       93.22      121.71     79.83 o
  -4   7  14     2173.71     2384.53    215.58 o
  -3   7  14       65.01       46.66     86.82 o
  -2   7  14       62.14       96.50     79.77 o
  -1   7  14       15.49       24.91     63.74 o
   0   7  14       44.01      119.83     70.03 o
   1   7  14       25.98      -24.66     69.04 o
   2   7  14     1151.81     1051.56    262.06 o
   3   7  14        0.14      -58.29    176.34 o
   4   7  14      261.49      252.08    132.90 o
   5   7  14       66.68      147.55    145.10 o
   6   7  14      407.90      246.37    124.14 o
  -9   8  14      564.90      426.04    185.23 o
  -8   8  14      273.74      160.75     96.00 o
  -7   8  14       81.46      122.07     86.84 o
  -6   8  14       13.98       38.10     71.89 o
  -5   8  14      976.65     1350.43    170.46 o
  -4   8  14        1.83      -22.76     80.05 o
  -3   8  14      696.10      826.64    169.05 o
  -2   8  14       49.29       28.71    125.27 o
  -1   8  14       39.55      141.24     89.81 o
   0   8  14        4.17      -11.68     70.92 o
   1   8  14      922.36     1193.37    207.61 o
   2   8  14      247.10      173.88    107.94 o
   3   8  14        4.35      -27.83     83.84 o
   4   8  14      237.87      498.26    143.44 o
   5   8  14        0.44      -35.70    133.73 o
   6   8  14        8.04      -46.21    131.79 o
  -9   9  14      262.78      163.39    163.93 o
  -8   9  14      459.01      624.75    140.52 o
  -7   9  14      288.20      356.86    106.07 o
  -6   9  14        6.03       45.62     74.94 o
  -5   9  14      257.28      106.99    102.49 o
  -4   9  14      955.12     1017.17    189.65 o
  -3   9  14      630.11      589.93    246.70 o
  -2   9  14       16.92      -17.45     81.82 o
  -1   9  14     1850.41     1795.63    226.88 o
   0   9  14       45.72       12.21     84.74 o
   1   9  14      172.21      294.23    153.60 o
   2   9  14       63.70      191.29    105.43 o
   3   9  14      122.72      106.66    105.03 o
   4   9  14      144.74       89.10    108.81 o
   5   9  14      285.38      154.66    116.51 o
  -8  10  14      817.05      835.16    138.49 o
  -7  10  14        6.74      -12.35     72.62 o
  -6  10  14      521.39      572.35    120.25 o
  -5  10  14       44.02      112.32    101.84 o
  -4  10  14      452.93      420.00    138.34 o
  -3  10  14       91.65      185.83    105.81 o
  -2  10  14     1768.39     1905.57    308.09 o
  -1  10  14       95.39      108.11     88.42 o
   0  10  14       96.83      238.40    105.18 o
   1  10  14       26.69       52.11    109.40 o
   2  10  14       22.54      107.27    111.94 o
   3  10  14       23.54       53.01     91.06 o
   4  10  14      507.76      451.41    153.99 o
   5  10  14        9.98      100.16    108.20 o
  -8  11  14        1.62      -45.06     77.65 o
  -7  11  14      583.81      897.05    145.29 o
  -6  11  14      362.22      329.30    129.84 o
  -5  11  14       11.60      -25.23     88.04 o
  -4  11  14      416.36      579.23    149.97 o
  -3  11  14     1035.36      980.05    185.95 o
  -2  11  14      419.68      175.50    121.53 o
  -1  11  14     1595.18     1853.16    235.95 o
   0  11  14      947.64      737.53    230.68 o
   1  11  14        8.34       43.50     89.38 o
   2  11  14       45.93       65.79     94.03 o
   3  11  14       13.37       70.51    111.23 o
   4  11  14        0.24      -42.14    106.01 o
  -7  12  14       37.58       53.15    114.12 o
  -6  12  14      283.41      291.74    127.02 o
  -5  12  14      340.47      333.54    123.76 o
  -4  12  14       17.14      -19.65     93.32 o
  -3  12  14     1539.21     1384.84    211.98 o
  -2  12  14      258.66      302.92    113.84 o
  -1  12  14        7.51      -28.93     87.05 o
   0  12  14       88.38      -11.73    129.56 o
   1  12  14      411.19      864.17    187.84 o
   2  12  14      246.45      443.16    152.28 o
   3  12  14      437.74      538.15    166.62 o
   4  12  14      298.35      307.37    138.10 o
  -6  13  14      441.08      747.03    206.35 o
  -5  13  14       45.82      106.02    100.38 o
  -4  13  14      868.83     1129.34    271.78 o
  -3  13  14       30.42      177.96    107.74 o
  -2  13  14       10.37      -43.79    123.83 o
  -1  13  14      137.11       68.91    101.96 o
   0  13  14      169.25      143.70    110.71 o
   1  13  14       48.00      210.46    120.48 o
   2  13  14      717.98      538.05    320.00 o
   3  13  14      480.06      192.46    121.74 o
  -5  14  14      134.29      174.88    117.64 o
  -4  14  14       20.59      -37.79     98.95 o
  -3  14  14       76.53      105.49    116.43 o
  -2  14  14      527.13      821.52    172.76 o
  -1  14  14      110.08     -105.66    119.84 o
   0  14  14       28.83      100.23    116.01 o
   1  14  14      140.99      -17.11    102.23 o
   2  14  14       53.00       18.24    164.90 o
  -4  15  14        9.26      248.00    124.14 o
  -3  15  14      445.75      625.80    221.58 o
  -2  15  14      352.16      290.37    129.45 o
  -1  15  14     1056.17     1490.68    353.33 o
   0  15  14       14.81        0.80     97.75 o
  -9   0  15     1147.89     1009.65    181.16 o
  -7   0  15      199.24      142.41    105.80 o
  -5   0  15     4392.29     6888.96    385.97 o
  -3   0  15     1078.83      818.65    232.19 o
  -1   0  15       16.27       72.34    105.59 o
   1   0  15      798.65      670.81    204.48 o
   3   0  15      453.13      427.96    167.34 o
 -10   1  15      575.98      478.06    321.41 o
  -9   1  15      392.38      413.27     99.33 o
  -8   1  15        0.44       67.26     72.31 o
  -7   1  15     1184.25     1470.95    147.67 o
  -6   1  15      906.93     1018.19    125.01 o
  -5   1  15      444.85      555.63    261.59 o
  -4   1  15      329.87      507.46    112.71 o
  -3   1  15      121.72       39.73    101.20 o
  -2   1  15      457.93      278.01    128.76 o
  -1   1  15     2086.97     1806.06    264.37 o
   0   1  15        9.58       23.96     80.97 o
   1   1  15       91.91      196.55     98.22 o
   2   1  15      762.23      757.51    150.90 o
   3   1  15        2.98      278.71    252.13 o
   5   1  15      167.07       50.31    170.51 o
   6   1  15      158.73      139.19    134.41 o
  -9   2  15      377.43      355.48     87.65 o
  -8   2  15      817.84      730.86    150.79 o
  -7   2  15       27.79       62.23     66.78 o
  -6   2  15      560.66      464.09     94.76 o
  -5   2  15       24.25      -46.40     67.68 o
  -4   2  15       12.75       85.90     73.68 o
  -3   2  15      129.26       38.54     69.92 o
  -2   2  15     3316.66     3219.45    428.76 o
  -1   2  15      265.23      177.72     94.33 o
   0   2  15      459.66      460.15    436.13 o
   1   2  15      147.26      122.71    223.91 o
   2   2  15      242.23      272.36    101.74 o
   3   2  15      308.21      155.90    137.40 o
   4   2  15     1382.92     1657.01    305.32 o
   5   2  15      383.04      763.95    263.21 o
   6   2  15       21.69      168.06    178.57 o
  -9   3  15      330.03      250.82     84.20 o
  -8   3  15       45.57       57.27     65.92 o
  -7   3  15     1604.30     1594.82    163.46 o
  -6   3  15       49.29      123.52     87.51 o
  -5   3  15      193.38      118.26     77.32 o
  -4   3  15       52.49      -14.38     69.95 o
  -3   3  15      570.89      635.96    119.23 o
  -2   3  15      124.18      138.01     76.27 o
  -1   3  15      435.16      392.87     98.64 o
   0   3  15      101.66      237.66    141.29 o
   1   3  15      338.69      163.20     91.27 o
   2   3  15      214.77      260.49    108.86 o
   3   3  15       82.74       15.91    118.33 o
   4   3  15       13.92      109.76    136.03 o
   5   3  15     2628.13     3286.61    484.54 o
   6   3  15      200.19       21.88    186.20 o
  -9   4  15      100.25       -4.78     67.79 o
  -8   4  15      449.36      357.06     89.52 o
  -7   4  15      587.53      850.86    183.52 o
  -6   4  15      545.00      658.48    128.93 o
  -5   4  15     1156.30     1459.46    175.68 o
  -4   4  15      498.61      345.20    101.34 o
  -3   4  15      304.62      313.54     90.09 o
  -2   4  15      121.02       45.59     69.17 o
  -1   4  15       60.65      196.86     76.28 o
   0   4  15      317.56      260.12     85.14 o
   1   4  15     1303.50     1416.16    214.10 o
   2   4  15        2.98      -14.47    115.61 o
   3   4  15      802.74      848.37    234.64 o
   4   4  15      152.77      149.44    107.99 o
   5   4  15       76.05      145.68    170.87 o
   6   4  15      140.44      170.01    195.05 o
  -9   5  15        4.61      -27.16     63.10 o
  -8   5  15       20.78      144.16     89.09 o
  -7   5  15        3.84       18.90     72.35 o
  -6   5  15     1235.56     1195.58    169.55 o
  -5   5  15       39.16       48.19     88.48 o
  -4   5  15     1311.47     1740.75    189.89 o
  -3   5  15      182.74      248.06     89.49 o
  -2   5  15       34.06       28.21     67.75 o
  -1   5  15       44.99      101.92     72.12 o
   0   5  15      378.78      401.84     99.14 o
   1   5  15        0.28       36.66     61.34 o
   2   5  15     1387.28     1538.11    315.04 o
   3   5  15       80.49       41.24    117.68 o
   4   5  15       21.25      -36.73     92.79 o
   5   5  15        9.94       21.12     98.47 o
  -9   6  15      132.85       75.58     68.00 o
  -8   6  15      958.67     1097.80    162.00 o
  -7   6  15       16.23       13.33     82.41 o
  -6   6  15      359.92      311.69    105.06 o
  -5   6  15     1044.32     1257.55    169.58 o
  -4   6  15        0.43      130.44    100.11 o
  -3   6  15      931.81     1075.44    152.84 o
  -2   6  15      614.21      545.01    112.88 o
  -1   6  15       64.96      139.56     83.14 o
   0   6  15      483.48      335.59     95.14 o
   1   6  15     1248.59     1463.92    163.23 o
   2   6  15      119.28       16.99    127.32 o
   3   6  15      671.38      670.23    229.89 o
   4   6  15       26.96      -71.40    114.51 o
   5   6  15      158.25      282.64    134.90 o
  -8   7  15      282.67      233.70     96.79 o
  -7   7  15      906.94     1310.65    177.91 o
  -6   7  15       21.79       17.47     79.48 o
  -5   7  15       53.46      -19.31     76.07 o
  -4   7  15       14.94       90.11    113.94 o
  -3   7  15      626.42      919.83    229.92 o
  -2   7  15      220.86      182.87    104.31 o
  -1   7  15      388.92      346.42     95.76 o
   0   7  15      424.14      238.00     87.02 o
   1   7  15      112.91       76.73    114.80 o
   2   7  15       17.37      124.79     98.77 o
   3   7  15     1022.76     1075.22    416.70 o
   4   7  15        6.56      246.88    146.83 o
   5   7  15      455.49      717.38    225.50 o
  -8   8  15      875.93      542.08    288.05 o
  -7   8  15       16.21      -75.15     75.15 o
  -6   8  15      308.63      368.18    105.55 o
  -5   8  15      236.96      359.29    130.42 o
  -4   8  15      228.31      156.41    155.50 o
  -3   8  15       29.95      111.02    105.06 o
  -2   8  15     2754.75     2976.66    313.74 o
  -1   8  15       18.02      229.74    104.77 o
   0   8  15      333.64      437.40    148.38 o
   1   8  15       38.21     -102.28    102.28 o
   2   8  15       57.90       41.48    102.18 o
   3   8  15        0.91        4.76     91.60 o
   4   8  15      267.59      336.41    179.65 o
  -8   9  15       20.90       27.94     81.72 o
  -7   9  15       68.33      107.65     87.49 o
  -6   9  15      429.59      532.78    161.10 o
  -5   9  15        9.79      102.33    110.18 o
  -4   9  15     1773.01     1727.27    240.26 o
  -3   9  15      231.07      295.18    127.00 o
  -2   9  15      131.57       -7.97     93.64 o
  -1   9  15       65.03      116.67     86.44 o
   0   9  15       89.69       77.58     96.28 o
   1   9  15      260.04      206.50    157.70 o
   2   9  15      406.81      539.48    141.70 o
   3   9  15      272.04      253.23    168.93 o
   4   9  15      255.51      346.34    144.13 o
  -7  10  15       92.55       39.19     95.79 o
  -6  10  15        6.23       92.28    113.23 o
  -5  10  15     1223.56     1577.41    238.93 o
  -4  10  15       32.69       65.19     97.70 o
  -3  10  15      955.74      896.53    179.30 o
  -2  10  15        5.60       15.53     86.84 o
  -1  10  15        7.88      -45.02     85.36 o
   0  10  15        7.40      105.59    111.71 o
   1  10  15     1847.67     2123.11    366.57 o
   2  10  15      131.48      166.13    159.10 o
   3  10  15       47.11       23.64    109.17 o
  -6  11  15      338.41      230.83    125.88 o
  -5  11  15        2.72       46.05    104.67 o
  -4  11  15      418.42      381.85    146.42 o
  -3  11  15       71.36      169.38    111.15 o
  -2  11  15        6.58       95.45    113.95 o
  -1  11  15      725.35      640.05    151.02 o
   0  11  15      101.16      404.86    173.82 o
   1  11  15       28.69      -23.24     97.19 o
   2  11  15      185.33      438.37    167.13 o
   3  11  15        6.64       39.35    102.01 o
  -5  12  15      249.16      156.98    116.22 o
  -4  12  15       43.72      -94.67     98.39 o
  -3  12  15      108.19      133.39    110.75 o
  -2  12  15      862.24      756.71    173.82 o
  -1  12  15      184.16      150.60    104.95 o
   0  12  15      239.03      133.23    145.39 o
   1  12  15      124.44      -31.58     97.85 o
   2  12  15      167.56       67.07    112.55 o
  -4  13  15      351.56      361.93    141.58 o
  -3  13  15      618.10      821.58    183.89 o
  -2  13  15      270.26      272.63    133.69 o
  -1  13  15      985.51     1205.73    304.60 o
   0  13  15      365.21      100.52    452.90 o
  -8   0  16      714.93      724.03    175.19 o
  -6   0  16       31.84      150.10    120.52 o
  -4   0  16      682.95      673.80    156.98 o
  -2   0  16     2554.29     2869.65    422.57 o
   0   0  16      836.60      614.60    208.80 o
   2   0  16      406.60      379.60    173.96 o
  -8   1  16      201.10      121.38     76.47 o
  -7   1  16      144.62      165.21     86.56 o
  -6   1  16      905.29     1112.87    130.64 o
  -5   1  16       94.73       68.10     75.43 o
  -4   1  16      391.47      451.48    106.38 o
  -3   1  16      553.30      708.48    169.86 o
  -2   1  16       71.21       83.67     85.46 o
  -1   1  16     2978.70     2914.59    302.51 o
   0   1  16      509.77      527.26    142.80 o
   1   1  16        3.57       59.29     92.80 o
   2   1  16      269.20      298.05    110.38 o
   3   1  16       43.72      301.43    157.91 o
  -8   2  16       82.91      -28.38     80.58 o
  -7   2  16        2.22       65.23     68.59 o
  -6   2  16      103.87      175.09     75.66 o
  -5   2  16     2438.93     3072.79    257.34 o
  -4   2  16      274.17      110.03    130.42 o
  -3   2  16      842.67      715.14    129.31 o
  -2   2  16      341.95      401.27    108.51 o
  -1   2  16      299.74      472.23    181.45 o
   0   2  16        0.91      -13.35    132.36 o
   1   2  16       64.70       51.18    137.40 o
   2   2  16      139.29      304.82    148.05 o
   3   2  16      248.76      549.24    206.86 o
  -8   3  16        1.33       53.58     68.58 o
  -7   3  16      318.66      127.57     92.77 o
  -6   3  16      252.25      352.83    109.32 o
  -5   3  16      103.16      232.69     94.76 o
  -4   3  16     2882.16     3129.45    254.54 o
  -3   3  16      423.78      413.27    107.85 o
  -2   3  16      108.21      158.36     87.59 o
  -1   3  16      261.81      243.13     95.14 o
   0   3  16      172.09      206.91     91.49 o
   1   3  16       13.50       77.59    128.84 o
   2   3  16     1442.53     1808.31    346.78 o
   3   3  16      281.20      506.71    205.13 o
  -8   4  16      546.62      336.66    125.07 o
  -7   4  16      247.46       60.60    114.80 o
  -6   4  16     1081.05     1474.73    228.65 o
  -5   4  16      108.88       91.74     89.30 o
  -4   4  16      402.94      373.55    111.59 o
  -3   4  16       22.64      121.31     75.51 o
  -2   4  16      914.30     1031.24    149.67 o
  -1   4  16       46.63      132.41     82.90 o
   0   4  16     1028.99     1202.39    166.33 o
   1   4  16      377.84      265.68    163.04 o
   2   4  16      276.88      409.83    192.75 o
   3   4  16       54.34      189.51    155.75 o
   4   4  16      358.84      398.53    188.29 o
  -8   5  16       18.60       92.04     70.67 o
  -7   5  16     1998.23     2247.20    314.73 o
  -6   5  16       30.61       63.61    109.58 o
  -5   5  16       91.71      188.32    126.24 o
  -4   5  16        1.58      -18.68     83.71 o
  -3   5  16     1413.69     2046.94    214.11 o
  -2   5  16       69.38       88.46     73.90 o
  -1   5  16     1591.46     1841.70    313.47 o
   0   5  16       38.50       79.18     77.19 o
   1   5  16       10.56      158.71     79.85 o
   2   5  16       77.16       56.43    136.11 o
   3   5  16     1128.15     1000.17    256.09 o
   4   5  16       21.06       13.82    125.02 o
  -7   6  16       84.51      -49.58     85.65 o
  -6   6  16     1363.68     1440.50    300.66 o
  -5   6  16      500.82      710.41    176.96 o
  -4   6  16        0.80       13.58    132.97 o
  -3   6  16      368.37      285.76    102.38 o
  -2   6  16      107.47      225.56     92.74 o
  -1   6  16       23.60      -55.88     66.21 o
   0   6  16      207.45      315.90     97.72 o
   1   6  16      482.48      562.77    220.17 o
   2   6  16       95.36     -119.84    119.84 o
   3   6  16      499.96      683.55    225.14 o
  -7   7  16      162.23      127.35     93.17 o
  -6   7  16      746.69      589.43    166.91 o
  -5   7  16       21.14      198.15    153.31 o
  -4   7  16     1469.68     1550.99    239.19 o
  -3   7  16      156.69       91.03    110.98 o
  -2   7  16        6.23      -78.15     81.44 o
  -1   7  16       27.57       54.98     74.64 o
   0   7  16      618.24      882.23    169.47 o
   1   7  16       95.19      106.88    127.32 o
   2   7  16     1635.33     1920.19    538.37 o
   3   7  16       99.27      -91.62    126.96 o
  -6   8  16       63.28      127.93    122.31 o
  -5   8  16      704.98      566.59    201.93 o
  -4   8  16     1139.69     1426.10    231.30 o
  -3   8  16     1042.16     1088.08    207.61 o
  -2   8  16      326.67      249.85    131.82 o
  -1   8  16      110.51       33.01     99.85 o
   0   8  16      280.68      314.98    135.12 o
   1   8  16      765.19      633.31    220.96 o
   2   8  16      304.26      364.01    143.95 o
  -6   9  16      225.44      202.16    190.30 o
  -5   9  16       20.00      142.33    113.29 o
  -4   9  16      126.80      -38.21    113.54 o
  -3   9  16      161.62      190.15    119.01 o
  -2   9  16        3.70       44.62    103.91 o
  -1   9  16      949.64     1176.11    203.01 o
   0   9  16      670.56      546.22    214.77 o
   1   9  16      504.34      680.31    237.52 o
   2   9  16      893.86     1024.14    213.90 o
  -5  10  16       23.18      -17.17    182.28 o
  -4  10  16      179.33      282.08    147.64 o
  -3  10  16       59.28       40.74    107.67 o
  -2  10  16     2323.61     2135.51    294.74 o
  -1  10  16       23.86       30.96    138.19 o
   0  10  16       69.59       15.69    142.15 o
   1  10  16      163.46      199.88    140.03 o
  -3  11  16      208.67      301.77    141.34 o
  -2  11  16       63.33      138.88    227.08 o
  -1  11  16      891.80        5.83    142.58 o
  -7   0  17       42.26        0.10     93.54 o
  -5   0  17     1381.24     2115.58    328.46 o
  -1   0  17      377.41      344.83    179.22 o
   1   0  17     1135.43      641.44    207.29 o
  -7   1  17        5.58       48.47     67.33 o
  -6   1  17       54.21       10.58     73.49 o
  -5   1  17      215.18      235.95     88.18 o
  -4   1  17      333.44      473.12    223.48 o
  -3   1  17      145.32      213.57    107.60 o
  -2   1  17       13.28      140.14    129.41 o
  -1   1  17       65.82      105.16    126.78 o
   0   1  17     1036.81     1081.81    197.37 o
   1   1  17      557.32      415.36    131.86 o
   2   1  17       12.70       51.32     95.67 o
  -6   2  17      101.93       80.17     75.70 o
  -5   2  17      200.68      423.73    150.74 o
  -4   2  17      232.18      299.44    115.95 o
  -3   2  17       29.95      113.57     87.72 o
  -2   2  17     1012.24     1310.32    280.51 o
  -1   2  17       23.53       89.20     91.12 o
   0   2  17     1035.25     1206.81    297.33 o
   1   2  17      801.82      817.31    179.90 o
   2   2  17      110.61       25.70    133.51 o
  -6   3  17       80.73       16.21    114.24 o
  -5   3  17        2.93      -46.92     91.32 o
  -4   3  17       13.78      101.13     92.29 o
  -3   3  17      332.14      343.92    107.81 o
  -2   3  17       39.11       -0.02     85.92 o
  -1   3  17     1550.78     1674.29    194.81 o
   0   3  17      352.88      417.65    118.27 o
   1   3  17       12.94       23.28     82.90 o
   2   3  17        7.43     -129.70    129.70 o
  -6   4  17      272.43      504.03    158.53 o
  -5   4  17      346.42      424.03    118.09 o
  -4   4  17      573.54      433.24    120.58 o
  -3   4  17      106.68      242.47    137.15 o
  -2   4  17      285.89      386.80    105.06 o
  -1   4  17      359.65      262.44    172.62 o
   0   4  17      111.94       16.41     83.32 o
   1   4  17       77.31      124.81     97.77 o
   2   4  17       29.31      272.35    185.41 o
  -6   5  17      151.15      376.08    151.62 o
  -5   5  17      208.44      280.82    132.51 o
  -4   5  17      538.13      759.12    157.58 o
  -3   5  17        0.07      -27.03     90.64 o
  -2   5  17       12.70      135.85     92.66 o
  -1   5  17        0.02      -60.19     76.21 o
   0   5  17       72.15       54.14     83.50 o
   1   5  17        5.80      -54.41    129.56 o
  -5   6  17       17.98      111.48    120.27 o
  -4   6  17       63.03       17.46    104.90 o
  -3   6  17      290.04      320.61    111.42 o
  -2   6  17       10.96       41.61     83.03 o
  -1   6  17      119.04      220.03    101.51 o
   0   6  17       93.28        2.65     88.59 o
   1   6  17      734.15      753.87    265.52 o
  -4   7  17       40.69       45.88    112.02 o
  -3   7  17      116.00      -85.38     85.38 o
  -2   7  17        4.20       26.15    104.96 o
  -1   7  17      234.94       73.75    251.23 o
   0   7  17      459.95      350.03    165.01 o
  -3   8  17        6.29      -45.62    101.66 o
  -2   8  17      679.74      279.03    306.76 o
  -1   8  17        1.27       40.87    110.49 o
  -2   0  18      666.09      754.44    265.52 o
  -3   1  18       28.40       50.45    143.98 o
  -2   1  18       26.85       67.61     93.51 o
  -1   1  18       44.77       26.56    135.60 o
  -2   2  18       63.24      113.51     90.98 o
 
